# Supplementary material for: Simulation study for the energy and position reconstruction performances of the beam monitoring system of Carbon Ion Radiation Therapy using GEANT4
Source: PLoS One. 2025 Feb 4;20(2):e0313862. doi: 10.1371/journal.pone.0313862 (PMC11793812; doi:10.1371/journal.pone.0313862)
Supplement: S1 Data — (Zip) [file pone.0313862.s001.zip]

Archive with 5 entries (5 files):
- Figure1_RawData.xlsx
- Figure5_RawData.xlsx
- Figure7_RawData.xlsx
- __MACOSX/._Figure7_RawData.xlsx
- Figure9_RawData.xlsx
