# Supplementary material for: Simulation study for the energy and position reconstruction performances of the beam monitoring system of Carbon Ion Radiation Therapy using GEANT4
Source: PLoS One. 2025 Feb 4;20(2):e0313862. doi: 10.1371/journal.pone.0313862 (PMC11793812; doi:10.1371/journal.pone.0313862)
Supplement: S1 Data — (Zip) [file pone.0313862.s001.zip › Figure1_RawData.xlsx]

## Sheet: Fig1
LYSO_50MeV/u	LYSO_100MeV/u	LYSO_200MeV/u	LYSO_300MeV/u	LYSO_400MeV/u	CsI_50MeV/u	CsI_100MeV/u	CsI_200MeV/u	CsI_300MeV/u	CsI_400MeV/u	BGO_50MeV/u	BGO_100MeV/u	BGO_200MeV/u	BGO_300MeV/u	BGO_400MeV/u
-0.05	0.011852	0.006626	0.004036	0.003098	0.002697	0.011885	0.00664	0.004006	0.003114	0.002661	0.01189	0.006629	0.004011	0.003114	0.002657
0.05	20.7012	11.5475	6.99732	5.77331	5.04029	11.0137	7.13672	4.08017	3.27715	2.82877	19.1244	11.1865	6.88861	5.48948	4.72705
0.15	20.1087	12.2391	7.29038	5.81268	5.13762	11.0667	6.60527	4.07161	3.30419	2.82559	18.6245	11.4516	6.99026	5.65632	4.84472
0.25	20.1087	13.7169	7.25098	5.98288	5.08004	11.2825	6.58595	4.19375	3.30128	2.8608	19.557	11.2228	6.85934	5.53545	4.85394
0.35	21.3257	11.2692	7.53821	5.78542	5.1038	11.6225	6.68651	4.14863	3.29352	2.87176	19.181	12.0527	7.03717	5.72199	4.81914
0.45	20.1783	11.9477	7.66553	5.77125	5.09755	11.0829	6.66134	4.23143	3.29981	2.95005	19.4743	10.9655	7.0006	5.54958	4.85048
0.55	23.7375	12.5968	7.61541	5.91896	5.07273	11.081	7.17314	4.08727	3.32758	2.96586	20.6843	11.1536	6.99865	5.68651	4.8641
0.65	23.9373	12.2262	7.26515	5.89093	5.07131	10.9364	5.95345	4.16136	3.35073	2.97095	21.238	11.9649	7.04943	5.56812	4.94806
0.75	22.9686	12.1394	7.07593	5.80375	5.20266	10.2696	6.11959	4.14046	3.33189	2.92448	21.3754	10.8024	7.10512	5.62508	4.93223
0.85	23.034	13.1851	7.37433	6.0011	5.18245	12.6609	7.15902	4.13495	3.35799	2.96823	22.4273	12.0526	7.01412	5.56749	4.94895
0.95	28.4185	12.4671	7.661	5.81775	5.17052	12.8034	6.36399	4.19004	3.32915	2.92143	23.5366	12.161	7.06361	5.58087	4.84009
1.05	28.4785	11.6796	7.77314	5.88802	5.15736	12.3806	6.19266	4.1074	3.36665	2.91455	26.2681	11.833	7.03633	5.50992	4.83752
1.15	27.6657	11.5387	7.55307	5.9415	5.08976	12.7844	6.35029	4.19988	3.32672	2.96257	26.5215	11.1703	7.13504	5.55151	4.81801
1.25	31.0909	11.3012	7.58489	5.92987	5.17075	11.5694	6.77602	4.19887	3.37903	2.99226	26.1774	11.0075	6.94327	5.53513	4.87818
1.35	35.6709	12.2853	7.97738	5.84627	5.07616	12.1388	6.12887	4.18032	3.33861	2.95428	31.6572	10.682	7.08498	5.59884	4.80826
1.45	36.1178	15.1969	7.44848	5.92541	5.13704	13.7099	6.95648	4.07615	3.37238	2.97755	31.8105	11.7313	7.01335	5.56729	4.89828
1.55	47.1462	14.2817	7.58502	5.92024	5.18353	14.2376	7.01522	4.22727	3.30187	2.88742	32.9262	12.3564	7.09023	5.49758	4.83666
1.65	50.3981	13.3607	7.14677	5.87777	5.05039	13.2414	6.75903	4.2503	3.30231	2.93104	43.5181	13.0841	7.05841	5.53507	4.86736
1.75	97.8213	13.546	7.08789	5.85653	5.13689	13.6352	6.80805	4.21222	3.41107	2.95398	46.186	11.9643	7.00695	5.54536	4.86619
1.85	15.2049	13.1277	7.79433	5.89508	5.1851	14.5849	6.9848	4.19268	3.29637	2.96612	77.1618	12.8618	7.12044	5.57937	5.04227
1.95	0.130627	14.3122	7.48049	5.90205	5.15554	14.8236	7.04725	4.13498	3.39286	2.93905	47.4255	13.2785	7.10897	5.50621	4.93983
2.05	0.0543	12.6553	7.48363	5.79596	5.1483	16.1113	7.40393	4.22798	3.35102	2.89207	0.06413	12.8463	7.1005	5.65818	4.88903
2.15	0.089461	13.2358	7.6012	5.93805	5.30935	15.5543	7.30117	4.15419	3.45135	2.92687	0.070397	12.1647	7.34413	5.54649	4.93546
2.25	0.051088	12.5802	7.74048	5.99522	5.05961	16.7575	6.31297	4.2053	3.33331	2.89363	0.051234	12.293	7.16994	5.535	4.83354
2.35	0.065291	13.5416	7.18147	6.03919	5.21378	15.577	7.60625	4.18218	3.3727	2.94493	0.06008	13.3309	7.09175	5.539	4.82762
2.45	0.050746	12.2229	7.36541	5.87066	5.26791	18.6298	7.28114	4.22223	3.33953	2.92347	0.053765	12.7491	7.36866	5.61818	4.82763
2.55	0.05859	14.9985	9.09136	5.91281	5.13659	18.8962	7.62338	4.22309	3.39441	2.90973	0.04568	11.7609	7.17837	5.64404	4.83748
2.65	0.048255	15.1617	8.49006	5.86093	5.22734	19.5061	6.22497	4.21781	3.35609	2.89142	0.050217	14.1721	7.14209	5.59361	4.84642
2.75	0.049248	14.9391	8.32091	6.04248	5.21402	21.967	6.76516	4.19515	3.41465	2.9492	0.036961	14.7326	7.33646	5.66619	4.87909
2.85	0.044674	14.9545	8.00225	5.99415	5.23565	23.5541	7.46926	4.34352	3.3448	2.96914	0.039244	13.7713	7.17915	5.65452	4.93586
2.95	0.068783	15.5065	7.16453	5.89638	5.07945	24.4515	7.72791	4.25917	3.33169	2.97254	0.043707	13.848	7.27331	5.59616	4.88061
3.05	0.04472	14.2132	7.87609	5.96673	5.11	30.8507	7.6065	4.16628	3.38321	2.90762	0.043351	14.4425	7.1465	5.69599	4.89834
3.15	0.057961	15.2356	8.30276	6.05104	5.11238	32.6852	7.41799	4.25831	3.34112	2.95279	0.034686	13.9054	7.50758	5.61197	4.85042
3.25	0.034164	15.1939	8.24449	5.92761	5.14202	51.2079	7.18166	4.39314	3.38795	2.9163	0.037205	12.5122	7.20493	5.67311	4.90938
3.35	0.046801	15.4899	6.60658	5.92309	5.12713	41.5472	7.60175	4.36343	3.29587	2.9157	0.045567	13.7288	7.40215	5.6481	4.8404
3.45	0.042564	16.3634	7.52606	6.01457	5.09049	0.031658	7.94489	4.23585	3.38228	2.90994	0.037166	13.9358	7.18936	5.71779	4.80448
3.55	0.037974	16.3678	7.55516	6.00815	5.19286	0.027799	6.91155	4.18701	3.3344	2.92807	0.037611	15.2009	7.22192	5.65484	4.93864
3.65	0.049862	17.5997	8.62367	5.89306	5.069	0.046281	6.84349	4.27514	3.37053	2.89689	0.02872	15.8658	7.31023	5.66573	4.86915
3.75	0.018281	17.0105	8.0573	5.97244	5.16023	0.029367	7.87892	4.19227	3.34909	2.95872	0.037568	16.0339	7.34521	5.64485	4.85267
3.85	0.042117	16.5097	8.00537	5.91608	5.15029	0.032544	7.4068	4.41868	3.33588	2.9086	0.029214	15.6172	7.30654	5.66853	4.80907
3.95	0.042375	16.4977	8.2319	5.91682	5.21765	0.024442	7.49613	4.21639	3.35865	2.94111	0.034499	15.5083	7.22422	5.70604	4.78581
4.05	0.047805	17.1602	7.62739	6.07339	5.20165	0.032946	7.3578	4.21694	3.33851	2.95817	0.02936	14.8771	7.30161	5.6182	4.8449
4.15	0.041615	18.141	8.18677	5.99421	5.15498	0.031993	7.65539	4.38123	3.37273	2.94851	0.033721	15.471	7.43603	5.63051	4.84441
4.25	0.028214	19.3488	7.60251	5.99121	5.1989	0.028673	8.61952	4.13397	3.35893	2.96025	0.031613	16.4998	7.31036	5.61109	4.81143
4.35	0.029294	19.017	7.93945	5.94017	5.26119	0.023266	7.5761	4.36327	3.33073	2.97332	0.033136	17.5829	7.56446	5.48265	4.80445
4.45	0.025834	18.7306	7.78962	6.00331	5.28521	0.028243	8.20969	4.39661	3.3464	3.02296	0.026986	16.0046	7.4927	5.65722	4.79684
4.55	0.043567	19.7203	7.84188	5.90199	5.31899	0.036079	8.06767	4.20599	3.34839	2.93724	0.024244	18.0484	7.4534	5.6779	4.85625
4.65	0.029163	21.5684	7.18129	5.93079	5.21613	0.011362	8.05217	4.23697	3.32481	2.96347	0.022016	17.6163	7.39327	5.63889	4.78095
4.75	0.032307	21.9735	7.67605	6.03231	5.25139	0.023326	8.26575	4.30144	3.31048	2.98531	0.015169	17.9973	7.45834	5.59543	4.93408
4.85	0.026883	21.6244	7.78317	6.08082	5.15331	0.015802	8.08278	4.30197	3.364	2.9602	0.037235	18.6483	7.61294	5.62285	4.82659
4.95	0.029051	21.7976	8.40998	5.9864	5.2327	0.025472	7.59553	4.33875	3.36357	2.91565	0.037694	21.0203	7.33545	5.56272	4.94792
5.05	0.027761	23.7967	8.31605	6.03776	5.15842	0.014792	8.04806	4.46522	3.33607	3.00119	0.025144	20.0447	7.55997	5.6025	4.88539
5.15	0.023686	25.1079	7.27929	6.07	5.14439	0.014578	8.68872	4.14844	3.36736	2.91224	0.026208	19.8495	7.47384	5.6435	4.83937
5.25	0.019834	26.2737	8.12294	5.98588	5.11186	0.016305	8.06785	4.36087	3.3797	2.97201	0.013804	20.211	7.53743	5.60258	4.89772
5.35	0.029288	26.1231	7.87203	5.90089	5.19855	0.024995	7.4891	4.40031	3.40563	2.95013	0.024069	21.7869	7.40839	5.60543	4.80336
5.45	0.028947	30.6942	7.33838	6.08081	5.13789	0.012063	7.73479	4.30729	3.39676	2.96845	0.01139	23.5097	7.54981	5.6683	4.90596
5.55	0.022428	31.3113	8.04639	6.01209	5.12817	0.016262	8.44371	4.29603	3.33697	2.975	0.020405	24.0212	7.38981	5.74077	4.80813
5.65	0.01609	35.8248	8.11822	6.05377	5.13899	0.0106	9.76083	4.41741	3.35979	2.95593	0.025332	23.9096	7.52937	5.64914	4.79943
5.75	0.01672	41.6613	7.71232	6.05273	5.07393	0.022587	9.10284	4.36702	3.34915	2.92606	0.012393	27.3939	7.52346	5.61139	4.90198
5.85	0.017348	46.0796	7.68403	5.97625	5.20766	0.016801	9.06479	4.325	3.35032	2.97471	0.013552	29.2004	7.52029	5.59453	4.84985
5.95	0.015101	71.8415	7.46356	5.98045	5.09415	0.011894	8.90636	4.27774	3.36035	2.93992	0.013072	27.9799	7.61562	5.62846	4.80204
6.05	0.026875	51.6591	8.87839	5.99781	5.08107	0.013806	9.26724	4.48086	3.40289	2.96657	0.015898	35.4261	7.54581	5.85	4.83171
6.15	0.023555	0.474561	8.83305	5.96439	5.23116	0.020606	8.20237	4.25394	3.30249	2.99572	0.018547	37.4679	7.64605	5.66652	4.86869
6.25	0.01553	0.292225	8.28209	5.93887	5.1109	0.018229	8.66829	4.29903	3.37371	2.98457	0.021033	48.5469	7.63399	5.73224	4.78746
6.35	0.002346	0.366235	7.91996	6.12193	5.10298	0.020029	8.90876	4.43295	3.36394	2.95717	0.018654	60.2918	7.60125	5.64991	4.93009
6.45	0.025634	0.327179	8.47385	5.95651	5.14472	0.021097	8.12124	4.38809	3.37152	2.98277	0.010882	59.4157	7.78443	5.61993	4.85119
6.55	0.01546	0.292444	7.7863	5.95713	5.22069	0.01877	8.85176	4.16619	3.40466	2.94559	0.01424	0.523596	7.53626	5.65182	4.87494
6.65	0.016204	0.386718	8.42923	6.08436	5.2613	0.010954	8.58104	4.44114	3.4127	2.93269	0.009727	0.315077	7.92399	5.6235	4.86539
6.75	0.017668	0.258466	8.83361	6.0794	5.21207	0.016638	8.90523	4.35945	3.42712	2.91016	0.015878	0.229705	7.73958	5.70109	4.82121
6.85	0.02177	0.249716	9.26431	6.13516	5.19022	0.012455	9.42924	4.34451	3.44121	2.94564	0.009671	0.274565	7.44415	5.63425	4.92272
6.95	0.016684	0.262906	7.95508	5.99147	5.23651	0.009181	9.20897	4.37657	3.37257	2.9052	0.012264	0.260039	7.72177	5.68128	4.89698
7.05	0.024699	0.29734	7.78749	5.99119	5.19736	0.00766	10.1413	4.56202	3.34327	2.94008	0.025937	0.287228	7.81138	5.6521	4.88785
7.15	0.027798	0.272055	8.42115	6.21959	5.26274	0.019117	10.3428	4.40312	3.43062	2.96252	0.004003	0.215523	7.73459	5.70241	4.84494
7.25	0.005926	0.23372	8.14396	5.96257	5.18367	0.012563	10.0457	4.32224	3.44174	3.00021	0.01427	0.210684	7.78916	5.70452	4.8626
7.35	0.013311	0.235736	8.55262	6.11327	5.08018	0.008226	9.81915	4.50595	3.34082	3.01689	0.006674	0.259491	7.89498	5.64902	4.82922
7.45	0.012173	0.221355	8.37384	5.97256	5.09585	0.005648	9.22571	4.50078	3.3842	2.99921	0.027481	0.161636	7.62978	5.84066	5.01296
7.55	0.010127	0.199468	9.26353	6.13754	5.15507	0.007627	9.95111	4.4934	3.35582	2.96572	0.012003	0.213802	8.13589	5.66952	4.91581
7.65	0.011095	0.260865	8.50786	6.01664	5.17538	0.011693	9.99784	4.41331	3.4062	3.03376	0.020505	0.240229	7.76814	5.85045	4.94692
7.75	0.016519	0.237797	8.62907	5.95282	5.12437	0.014312	9.99471	4.25149	3.38734	2.99315	0.010527	0.220647	7.76236	5.69299	4.87658
7.85	0.007501	0.146664	8.64014	6.30118	5.12071	0.008108	10.3503	4.45291	3.39455	2.9571	0.01538	0.24045	8.1143	5.73088	4.87064
7.95	0.014099	0.182079	8.46842	5.89628	5.13738	0.006637	10.3524	4.33317	3.38782	2.97467	0.006079	0.208927	7.93028	5.70679	4.86552
8.05	0.004852	0.210246	8.64199	6.1191	5.10966	0.004262	11.9585	4.44703	3.38538	2.98524	0.009933	0.210937	7.88656	5.71976	4.85209
8.15	0.016527	0.243849	8.84914	6.08993	5.14118	0.01135	11.5246	4.47597	3.41856	2.99124	0.009962	0.184384	7.91603	5.70362	4.89183
8.25	0.008819	0.196326	8.79465	5.95712	5.21307	0.001941	11.3474	4.4698	3.36409	2.93142	0.00186	0.218201	8.07602	5.79184	4.85745
8.35	0.00737	0.159051	8.06197	6.24023	5.25772	0.007711	10.5637	4.32919	3.35898	2.99125	0.007535	0.168839	7.5509	5.88801	4.85234
8.45	0.010094	0.199681	8.00973	5.91734	5.12304	0.008139	10.0481	4.49061	3.48207	2.95675	0.009657	0.16507	8.10689	5.70161	4.8737
8.55	0.010258	0.135348	8.20703	6.14276	5.20898	0.000623	12.0936	4.61562	3.4405	3.00153	0.010868	0.175289	7.98563	5.82302	4.86817
8.65	0.007451	0.169241	7.52056	6.04693	5.0287	0.006625	11.2014	4.43224	3.46717	2.91743	0.010362	0.151654	8.00243	5.83778	4.80464
8.75	0.005129	0.191276	9.06446	6.05724	5.13016	0.011169	12.1488	4.29969	3.43008	2.94276	0.004975	0.124059	8.07316	5.73343	4.94709
8.85	0.011815	0.154773	7.95776	5.96591	5.03532	0.004793	12.1946	4.42446	3.38092	2.91154	0.0046	0.174729	8.02823	5.79579	4.88016
8.95	0.010326	0.154316	8.64474	6.17847	5.05482	0.006189	11.883	4.56198	3.45618	2.96558	0.008092	0.197799	7.69816	5.78282	4.79455
9.05	0.007733	0.232403	8.24712	6.01887	5.14784	0.007095	12.9529	4.38039	3.38496	2.91672	0.001404	0.148493	8.27895	5.70849	4.8364
9.15	0.014613	0.156585	8.99945	6.0918	5.15257	0.005702	12.9942	4.26809	3.43627	2.95909	0.004767	0.157756	8.11601	5.74256	4.85058
9.25	0.007474	0.203707	8.2822	6.07255	5.11924	0.009271	13.4931	4.5576	3.41296	2.89884	0.014821	0.18572	8.1652	5.69673	4.79615
9.35	0.011945	0.14367	8.77843	6.04213	5.08646	0.003291	14.4576	4.5424	3.41924	2.90877	0.007255	0.165031	8.16869	5.72356	4.83285
9.45	0.004478	0.119778	9.30927	6.0614	5.17836	0.006965	13.7325	4.49891	3.40837	2.95276	0.004902	0.149412	8.40382	5.75393	4.88119
9.55	0.006263	0.105481	9.12481	6.0951	5.07688	0.009067	13.5382	4.61155	3.47712	2.95931	0.005521	0.147792	8.10916	5.7861	4.85627
9.65	0.007357	0.112315	9.89367	6.16486	5.10678	0.01114	14.5348	4.54489	3.46753	2.93227	0.008075	0.085271	7.95575	5.83942	4.80894
9.75	0.010863	0.156183	9.8397	6.07545	5.19453	0.007163	15.8346	4.28822	3.417	2.94111	0.01077	0.155321	8.30553	5.76939	4.93307
9.85	0.010043	0.136636	9.21897	6.15735	5.04795	0.004741	14.9505	4.57747	3.46172	2.90249	0.005251	0.171928	8.14319	5.86836	4.93789
9.95	0.004333	0.106091	8.85881	5.8804	4.99996	0.007863	16.0168	4.61269	3.46655	2.90179	0.008232	0.137105	8.27465	5.83318	4.90922
10.05	0.009963	0.129209	9.19404	6.20072	5.14728	0.00182	16.3597	4.37737	3.41306	2.91402	0.007955	0.101096	8.17651	5.82519	4.87113
10.15	0.003517	0.120414	10.2678	6.02529	5.12562	0.005179	18.5818	4.46742	3.38808	2.95117	0.016274	0.183833	8.15165	5.75483	4.80501
10.25	0.005648	0.095904	9.25374	6.25035	5.03999	0.006561	19.6194	4.60525	3.43867	2.98379	0.007821	0.115949	8.52871	5.80485	4.82009
10.35	0.008861	0.143974	8.89992	6.04028	5.02342	0.004213	18.7149	4.55115	3.44215	2.91719	0.007331	0.13555	8.48686	5.79641	4.80882
10.45	0.003663	0.102335	7.94695	6.03764	5.00114	0.003553	21.939	4.37053	3.46311	2.90288	0.008284	0.114372	8.30734	5.75973	4.86642
10.55	0.005604	0.107675	8.28756	6.1977	5.11531	0.003993	23.288	4.71323	3.39796	2.98009	0.008289	0.115685	8.33289	5.84047	4.94805
10.65	0.009766	0.131048	9.32909	6.21256	5.0649	0.006273	26.0871	4.37575	3.46656	2.88515	0.013245	0.110318	8.23224	5.94306	4.89407
10.75	0.007386	0.143987	8.6057	5.90123	5.12271	0.002832	30.7989	4.23494	3.41423	2.93926	0.005016	0.130702	8.54802	5.79023	4.94479
10.85	0.008031	0.118007	8.40297	6.18719	5.13503	0.002511	39.7434	4.57552	3.46643	2.94135	0.007675	0.098698	8.46857	5.88098	4.90161
10.95	0.003621	0.085961	9.67601	6.079	5.153	0.003156	50.515	4.8125	3.40698	2.92974	0.005894	0.092373	8.42685	5.73989	4.9047
11.05	0.002194	0.095298	8.19577	6.22918	5.08659	0.00225	14.4003	4.50133	3.39027	2.92767	0.001386	0.11025	8.57742	5.76877	4.80318
11.15	0.002614	0.114264	9.42478	6.23729	5.15712	0.002105	0.212056	4.55091	3.48003	2.91337	0.005205	0.118819	8.65925	5.84516	4.94239
11.25	0.001442	0.099683	9.04815	6.26228	5.13633	0.001418	0.119125	4.80471	3.4323	2.91746	0.003224	0.143585	8.39187	5.78705	4.8971
11.35	0.004272	0.09064	9.33724	6.01627	5.11973	0.00877	0.083476	4.37526	3.41747	2.94084	0.005925	0.101569	8.21901	5.76365	4.89831
11.45	0.002796	0.115516	10.1165	6.09743	5.096	0.002947	0.118041	4.81512	3.46412	2.92252	0.000843	0.093862	8.85498	5.78491	4.81348
11.55	0.003181	0.126994	10.9095	6.05632	5.06481	0.003291	0.122986	4.5348	3.5054	2.94592	0.00593	0.091458	8.82469	5.79445	4.87831
11.65	0.007637	0.126	10.4161	6.24867	5.16773	0.004806	0.119875	4.36225	3.45568	2.93895	0.000772	0.117056	9.18952	5.71741	4.83995
11.75	0.001554	0.137449	10.5517	6.17723	5.09259	0.001304	0.082222	5.04731	3.49251	2.96101	0.002156	0.104105	8.68687	5.80886	4.79995
11.85	0.005228	0.120907	8.95117	6.11956	5.08958	0.001586	0.064709	4.735	3.42256	2.98133	0.003054	0.125944	8.60566	5.78377	4.92596
11.95	0.00433	0.114275	10.4559	6.03455	5.02909	0.009887	0.11793	4.35785	3.47568	2.93211	0.00254	0.103966	8.27946	5.71035	4.86077
12.05	3.1e-05	0.08298	10.3767	6.29372	5.06609	0.004553	0.089797	4.46744	3.50395	2.89272	0.005311	0.081218	9.40328	5.89085	4.84848
12.15	0.002707	0.115771	8.8317	6.12073	5.1597	0.00334	0.086535	4.47651	3.43991	2.96839	0	0.101283	9.12442	5.80241	4.8895
12.25	1e-05	0.076827	10.2788	6.14457	5.11505	0.001219	0.072054	4.48549	3.48939	2.96415	0.005569	0.09335	8.98094	5.96475	4.79732
12.35	0.002648	0.083272	10.0877	6.16828	5.15798	0.007904	0.117361	4.79065	3.44544	2.91491	0.001178	0.075919	8.98531	5.86866	4.80857
12.45	0.004259	0.118631	8.96856	6.05223	5.09485	0.003435	0.073078	4.66677	3.41342	2.93341	0.001194	0.07492	10.3212	5.91017	4.81124
12.55	0.002568	0.105028	8.66459	6.28913	5.02994	0.001715	0.103512	4.61412	3.43604	2.92336	5e-05	0.089404	9.25035	5.97125	4.80083
12.65	0.005092	0.117387	10.1419	6.36971	4.9811	0.001354	0.070727	4.79784	3.4259	2.90785	0.004442	0.096295	9.35101	5.85561	4.93051
12.75	0.001839	0.104856	8.79159	5.97567	5.01856	0.000844	0.090807	4.56629	3.45225	2.89799	0.003003	0.104028	9.28114	5.86526	4.82164
12.85	0.004986	0.082662	9.7452	6.16629	5.08863	0.001859	0.044835	4.40888	3.45854	2.90658	0.005544	0.061332	10.022	5.90616	4.85017
12.95	0.001898	0.097381	10.4365	6.27031	5.02093	0.000562	0.05787	4.61559	3.38944	2.90906	0.003069	0.081096	8.11755	5.80852	4.91044
13.05	0.000855	0.062587	8.93756	6.28399	5.11281	0.010038	0.091601	4.5649	3.43594	2.93461	1.5e-05	0.067554	9.02271	6.00936	4.82225
13.15	0.00263	0.114832	10.4258	6.17415	5.09975	0.003556	0.085618	5.16515	3.41072	2.93742	0.002343	0.103155	9.27588	5.88809	4.78953
13.25	0.001526	0.064715	9.74385	6.23297	5.14758	0.002244	0.055096	4.50621	3.40262	2.90725	0.003528	0.066433	9.32455	5.89041	4.90645
13.35	0.004511	0.110249	10.0227	6.16731	5.08573	0.002825	0.053235	4.38621	3.42316	2.91152	0.00273	0.095027	9.73448	5.89738	4.85684
13.45	0.005199	0.110949	11.2863	6.14541	5.04769	0.002058	0.070496	5.05976	3.41738	2.91705	0.002181	0.066111	8.9544	5.92493	4.84728
13.55	0.000955	0.072055	10.2958	6.30891	5.12754	0	0.101164	5.06583	3.43054	2.92321	0.001339	0.074951	8.88112	5.86906	4.82442
13.65	0.002534	0.092607	11.498	6.30103	5.18791	0.003724	0.079763	4.29476	3.40427	2.87165	0.001089	0.081005	9.11436	5.85611	4.89588
13.75	0.001259	0.083887	9.82522	6.28317	5.09278	0	0.076777	5.07065	3.44767	2.93897	4.8e-05	0.069841	9.43039	5.86988	4.83916
13.85	0.001489	0.065249	10.022	6.25264	5.14886	9.9e-05	0.037451	5.08256	3.45733	3.00954	0.001315	0.088322	8.6238	5.85204	4.83341
13.95	0.000186	0.108441	11.7776	6.08128	5.06475	0	0.048551	5.08071	3.45164	2.9646	0.004765	0.073531	8.6778	5.86803	4.86613
14.05	0.002853	0.049202	11.2173	6.50612	5.16854	0.001252	0.041958	5.6045	3.39413	2.90201	0.001428	0.072135	9.2601	5.76881	4.84101
14.15	1.9e-05	0.061418	10.6466	6.14502	5.03064	1.2e-05	0.039629	4.87918	3.45449	2.94753	0.006223	0.074863	10.0951	5.9803	4.8826
14.25	0.001219	0.063182	10.152	6.3379	5.19708	0.001706	0.039328	4.26207	3.42071	2.90315	0.003678	0.026903	10.9871	6.00443	4.84386
14.35	0.002488	0.083878	9.95561	6.20722	5.14019	0.001981	0.053087	4.68435	3.43344	2.95774	0.002314	0.088077	9.52361	5.95321	4.87977
14.45	0.000878	0.054549	10.7635	6.34069	5.00847	0.004002	0.058717	5.83224	3.42973	2.97492	0.001158	0.053577	10.0911	5.92307	4.88829
14.55	0.000112	0.077931	11.2782	6.33316	5.05207	0.001099	0.033443	4.65465	3.45508	2.96426	0.005275	0.061997	8.49084	6.00242	4.78851
14.65	0.002553	0.061775	11.436	6.10023	5.03548	0.000703	0.039791	5.19177	3.42884	2.98626	0.000952	0.039393	10.2686	6.00294	5.00902
14.75	4.9e-05	0.066977	11.5069	6.25741	5.00174	0.00086	0.033946	4.13821	3.36719	2.93085	0.001771	0.072238	9.61669	5.96955	4.8444
14.85	0.002563	0.059465	11.223	6.06521	5.04523	0.002001	0.04954	4.63544	3.49448	2.92336	0.002634	0.04357	10.6475	5.94962	4.86133
14.95	1.2e-05	0.074484	11.0063	6.48043	5.05893	0.003381	0.042201	4.14896	3.40991	2.95867	0.000975	0.066788	10.2582	5.90463	4.86307
15.05	0.002128	0.065936	12.2503	6.26242	5.08714	0	0.069383	4.74254	3.4395	2.98721	0.002978	0.069265	9.57391	5.99657	4.89768
15.15	3e-05	0.074683	12.0084	6.22216	5.18132	6e-06	0.050388	4.19459	3.47481	2.96585	0.001057	0.044142	10.1708	5.85458	4.95272
15.25	0.001228	0.049749	11.8865	6.37988	5.15557	1.1e-05	0.029905	4.70052	3.38481	2.92964	0.003763	0.040863	9.90673	5.92657	4.89846
15.35	0.002284	0.038127	11.2484	6.34844	5.06432	0.004572	0.020005	4.78495	3.49608	2.94175	0.001647	0.073913	9.92747	5.95807	4.93073
15.45	0.001719	0.059497	11.3205	6.3612	5.09247	0.002264	0.045453	5.05454	3.45244	2.95992	0.0002	0.081179	10.5201	6.09543	4.87886
15.55	0.001007	0.055927	12.339	6.39816	5.01176	0.000677	0.062353	4.4286	3.42375	2.91887	0.000545	0.087217	10.5895	5.99452	4.7682
15.65	0.001151	0.080019	11.5227	6.18503	5.02069	0.003553	0.034457	4.64019	3.38368	2.96352	0.003418	0.051098	11.0641	5.94276	4.89632
15.75	0	0.036635	12.2555	6.33981	4.9964	0.003132	0.035427	4.99951	3.45073	2.91165	0.000119	0.047567	10.9977	5.93304	4.84064
15.85	0.000837	0.040766	13.319	6.44277	4.93606	0	0.058121	5.36915	3.49988	2.99184	6.9e-05	0.04713	11.8193	5.96484	4.81441
15.95	0.001933	0.03509	12.0517	6.30042	5.02472	0.001781	0.040872	4.3119	3.44347	2.97325	2.2e-05	0.051173	10.914	6.04742	4.898
16.05	0.002186	0.050088	13.1502	6.21667	4.97165	0.000686	0.064648	4.40432	3.45028	2.95954	0.001504	0.045868	10.5995	5.89836	4.82711
16.15	0	0.071338	12.2787	6.33406	5.03447	0.006424	0.050516	5.18237	3.51805	2.96567	0.001355	0.051046	11.7062	5.98093	4.87973
16.25	0.00213	0.037739	12.4317	6.46742	5.10352	5.9e-05	0.049358	5.10522	3.52903	2.93685	1e-06	0.039761	10.3008	6.09894	4.85427
16.35	0.002342	0.053408	13.1561	6.46907	5.03744	0.002169	0.01605	4.83772	3.41495	2.95073	0.001711	0.057854	11.0037	6.10408	4.88041
16.45	0.001547	0.030163	12.6193	6.15297	5.02035	6.5e-05	0.047855	5.33196	3.41557	2.96593	0.000125	0.053353	10.6335	5.95735	4.86875
16.55	0	0.052265	13.4143	6.51264	5.00344	0.000918	0.041022	4.40233	3.52144	2.89693	0	0.068672	10.0888	5.90091	4.89353
16.65	0	0.041614	12.3995	6.35654	5.06696	0.000848	0.038389	4.63992	3.49358	2.93795	0.000353	0.037826	11.5428	6.02902	4.90337
16.75	1.3e-05	0.03623	13.5076	6.37936	5.10244	0.00157	0.038134	6.2004	3.49985	2.91962	0.001285	0.037622	10.7999	6.01832	4.91487
16.85	0.003853	0.04387	14.3684	6.50847	5.09332	0.002246	0.024525	4.94981	3.4537	2.93805	0.001414	0.038608	11.5839	5.94262	4.86101
16.95	0	0.038305	14.1203	6.38377	5.14783	0.001998	0.03319	5.10297	3.50478	2.94314	0	0.029733	11.6078	5.91664	4.76206
17.05	0.000803	0.028515	14.1794	6.53897	5.17257	0.001194	0.022756	5.24455	3.50185	2.89344	0.0014	0.046976	12.2559	6.04047	4.88763
17.15	0	0.040355	14.7112	6.27659	5.04304	0.003551	0.033666	4.97912	3.45066	2.91683	0.002059	0.049745	12.3033	6.08556	4.8504
17.25	0	0.029763	13.8031	6.2778	5.05647	0.000628	0.019836	4.67307	3.54883	2.93019	0.002531	0.04304	11.5966	5.93336	4.79224
17.35	0.000845	0.038117	14.9645	6.5558	5.05582	5.2e-05	0.032481	5.40576	3.44444	2.94427	0	0.049947	11.7101	6.11241	4.81176
17.45	0.003358	0.030423	14.3527	6.4484	5.06489	0.002032	0.025447	4.96061	3.48912	2.98353	0.002363	0.029362	12.445	5.98089	4.90982
17.55	0.000148	0.028356	16.3413	6.57585	5.0414	0.004374	0.052003	5.03232	3.51069	2.94904	0	0.046048	11.6664	6.06262	4.82446
17.65	0.000539	0.027641	16.4331	6.24319	4.94575	0	0.05027	4.89906	3.50984	2.91497	0	0.038043	12.1259	6.03379	4.92369
17.75	0.001421	0.024251	16.2279	6.41528	5.1195	0.002699	0.032033	5.20791	3.60895	2.95859	8.7e-05	0.035276	12.9437	6.01612	4.82879
17.85	1.3e-05	0.022633	15.6014	6.56959	4.97262	0.000628	0.042092	5.26813	3.42855	2.89326	0.000114	0.027387	13.4924	6.0896	4.87701
17.95	0.000148	0.041916	14.8045	6.21535	4.9935	1.2e-05	0.014958	5.19835	3.49691	2.89966	0	0.026324	13.3171	6.0417	4.88284
18.05	2.8e-05	0.02956	16.3249	6.32666	4.98846	0.001857	0.050938	4.28237	3.58161	2.92537	0	0.025925	12.842	6.03539	4.89462
18.15	0	0.022509	17.0682	6.2759	5.10094	0.000593	0.028957	5.70522	3.57357	2.91346	0	0.031949	14.0211	6.1183	4.96283
18.25	9.9e-05	0.030214	19.3725	6.46446	5.06468	0.00069	0.018425	5.72027	3.57298	2.9462	0	0.042169	12.4758	6.07523	4.8291
18.35	0	0.029228	19.0561	6.66663	4.92878	0	0.029996	5.14815	3.50426	2.8911	0	0.011298	14.0979	5.93368	4.93414
18.45	0	0.026873	17.4129	6.41957	4.94077	0.000768	0.025333	4.7797	3.47659	2.9072	0.001527	0.01991	13.3998	6.15225	4.88274
18.55	0.001225	0.026381	19.2253	6.45083	4.99117	0.002481	0.035113	6.02921	3.5453	2.92679	0.003427	0.0167	13.3609	6.07238	4.9809
18.65	0	0.01073	20.1922	6.57694	5.04556	1e-05	0.026398	5.22659	3.4838	2.88985	7.9e-05	0.038377	14.6602	5.99149	4.91733
18.75	0	0.029182	21.2433	6.35887	5.08299	0.001049	0.025845	4.36253	3.51805	2.92723	0.001508	0.016973	14.6588	6.15308	4.83612
18.85	0	0.009979	21.2463	6.48439	5.04678	1.6e-05	0.025403	4.97828	3.42105	2.90577	0	0.046348	15.1004	6.08013	4.87997
18.95	0	0.029147	22.4982	6.57107	5.049	0.003706	0.030906	5.28712	3.5302	2.92693	0.001877	0.018593	15.022	6.05184	4.89895
19.05	2.6e-05	0.024887	25.652	6.20373	5.05143	4.8e-05	0.01987	4.8037	3.49391	2.91351	7.2e-05	0.031243	15.7848	6.06697	4.80509
19.15	0.002659	0.010596	25.5044	6.559	5.17118	0.001646	0.045833	4.58043	3.48794	2.9361	0	0.015934	13.8015	6.14639	4.89905
19.25	2.6e-05	0.023421	27.1802	6.76639	5.10693	0	0.033874	3.85768	3.47455	2.91599	0	0.025103	16.9476	6.11024	4.97525
19.35	0	0.006329	31.3716	6.08774	4.98445	0.000786	0.032595	6.69967	3.53931	2.95488	0	0.031469	16.8322	6.04056	5.07118
19.45	0.003339	0.039047	34.8248	6.64872	5.09539	0	0.023636	4.86696	3.48171	2.94143	0	0.023876	17.1545	6.1113	4.82916
19.55	0	0.024979	43.8741	6.83239	4.98647	1.8e-05	0.021019	4.73579	3.49612	2.91292	0.001284	0.01706	17.9596	6.2252	4.86445
19.65	0.000162	0.006864	54.3632	6.67967	5.03241	0.000699	0.027124	5.25971	3.48177	2.96081	0	0.020269	16.0633	6.08588	4.83711
19.75	0	0.010922	43.762	6.48687	5.0137	0.00104	0.028072	4.54645	3.43599	2.93173	2.7e-05	0.026357	17.2728	6.07712	4.83445
19.85	0	0.015495	9.81692	6.55967	5.03513	0.000114	0.022865	5.56306	3.51958	2.93487	2.8e-05	0.025586	19.6797	6.22472	4.85809
19.95	0.000185	0.011872	0.8967	6.5794	5.09503	1e-05	0.028527	4.48493	3.4477	2.91829	0	0.009386	20.2799	6.1416	4.82236
20.05	0.000137	0.022646	0.760781	6.19618	5.03091	0.005688	0.023084	5.36867	3.51859	3.01399	0	0.015636	20.3043	6.08859	4.81597
20.15	0.001035	0.029608	0.723853	6.83927	4.96629	0.000789	0.054511	5.5065	3.50989	3.03306	0.001227	0.012122	20.6697	6.16069	4.92855
20.25	2e-05	0.021606	0.768381	6.74621	5.09861	0	0.035406	5.56978	3.54431	2.97036	0	0.035355	21.9965	6.14431	4.79626
20.35	5.4e-05	0.006479	0.6127	6.90873	4.97226	7e-05	0.016604	5.17576	3.52354	2.92465	0.001544	0.010368	24.0013	6.23769	4.9598
20.45	0	0.022332	0.530051	6.41783	5.14209	0	0.02207	5.12413	3.46972	2.98567	5e-06	0.014866	24.6352	6.20155	4.98989
20.55	6e-06	0.021258	0.677051	6.37399	4.98836	0.000929	0.015385	5.17672	3.47243	2.96117	0.000153	0.02939	27.8813	6.24264	4.89655
20.65	0	0.017282	0.620812	6.50393	5.13818	0	0.044469	5.79331	3.53588	3.00776	0.001235	0.006113	29.704	6.13981	4.84699
20.75	0.000942	0.006135	0.649597	6.73561	5.03699	0.002782	0.031563	5.23975	3.44774	2.97493	0.000263	0.025241	33.5393	6.31874	4.91265
20.85	6.5e-05	0.019308	0.554319	6.31944	5.07698	0.000584	0.023063	5.50428	3.60696	2.94873	0.002928	0.008744	43.8883	6.30764	4.8518
20.95	0.000899	0.014911	0.606698	6.75085	5.12163	0	0.018399	5.47198	3.50123	2.9999	0	0.015361	53.5218	6.26148	4.85439
21.05	1.3e-05	0.019009	0.59152	7.12077	5.0997	2.2e-05	0.020705	5.91807	3.53427	2.97265	0.002576	0.011224	37.5022	6.315	4.75893
21.15	8.2e-05	0.01199	0.62482	5.88255	5.07594	0.000652	0.039393	6.06647	3.50332	2.92588	2e-05	0.023354	8.61746	6.17035	4.88169
21.25	0	0.015993	0.514661	6.79857	5.09336	0	0.012078	6.82919	3.5012	2.92793	0.00113	0.012772	0.915499	6.14458	4.80953
21.35	0	0.022547	0.687687	6.11397	5.09641	0.00085	0.021187	5.77168	3.55854	2.93854	0.000692	0.021889	0.661278	6.34468	4.76324
21.45	0.000919	0.014885	0.717269	7.69315	5.10344	0.00496	0.023861	5.94907	3.54179	2.91652	0	0.008682	0.685238	6.21057	4.87311
21.55	0.000864	0.011683	0.644901	8.31872	5.11045	0	0.028958	5.1987	3.48161	2.91843	5.5e-05	0.010535	0.548087	6.34739	4.80605
21.65	0.002104	0.015549	0.661325	7.11272	5.16212	0.004213	0.021374	5.65234	3.4494	2.92391	0	0.015156	0.567572	6.28332	4.81452
21.75	0.000879	0.014393	0.699467	6.11373	5.05187	0	0.02593	5.37737	3.50295	2.93105	0	0.012002	0.694562	6.3757	4.82796
21.85	0.00076	0.025171	0.590912	6.07234	5.0445	0	0.022061	5.37196	3.49594	2.94517	0	0.007007	0.593684	6.39776	4.76988
21.95	2.4e-05	0.02125	0.525973	6.75093	5.17654	0	0.016437	5.65705	3.57551	2.96418	6.5e-05	0.009815	0.672755	6.29819	4.79848
22.05	0	0.017632	0.518417	7.39872	5.20738	0.000905	0.028496	5.74477	3.45932	2.92287	0.00144	0.029534	0.659093	6.43347	4.81585
22.15	0	0.008386	0.654066	7.28017	5.17176	0.002013	0.036627	5.39927	3.52831	2.95434	0	0.009777	0.542507	6.41076	4.84126
22.25	0	0.003457	0.589224	6.6657	5.08735	0.002819	0.008982	5.16414	3.54872	2.95842	0	0.017936	0.648305	6.27642	4.85637
22.35	5.9e-05	0.012824	0.473939	6.24416	5.23094	2e-06	0.016867	6.13989	3.49162	2.98851	0.001212	0.00727	0.498112	6.26827	4.8373
22.45	8e-06	0.002404	0.478063	6.97135	5.00668	0	0.026348	5.08035	3.43668	2.94334	0.001745	0.009281	0.556097	6.26071	4.84565
22.55	0.000239	0.017118	0.561059	6.78336	5.04156	1e-06	0.014095	5.17378	3.61271	2.98697	0	0.005187	0.613407	6.34195	4.86215
22.65	8.4e-05	0.011282	0.48677	6.77608	5.04545	0	0.026023	5.55564	3.57225	2.96446	0	0.012965	0.592629	6.3227	4.88697
22.75	7.4e-05	0.012636	0.470566	7.52622	5.02401	0	0.027851	5.51345	3.53097	2.97693	0	0.008664	0.47157	6.56006	4.84287
22.85	0	0.014241	0.555125	6.8388	5.08454	0	0.030845	5.06162	3.51064	2.97559	0	0.00796	0.558509	6.38416	4.84353
22.95	0	0.013163	0.551663	6.1175	5.14266	0	0.016984	4.76669	3.48324	2.99507	0.001173	0.003888	0.499597	6.44405	4.81282
23.05	0	0.007366	0.519731	6.08544	5.07088	1.3e-05	0.021884	5.2511	3.45803	2.99731	9.9e-05	0.01174	0.448221	6.4822	4.87358
23.15	0	0.009275	0.506858	7.35495	5.13523	0.002253	0.019705	5.57268	3.53597	2.98832	4.5e-05	0.005902	0.585655	6.42051	4.97275
23.25	0	0.018893	0.619543	6.70131	4.94487	0.002122	0.029853	4.96728	3.5886	2.94264	1e-06	0.003078	0.477052	6.30871	4.79255
23.35	0.001883	0.005473	0.540812	5.92099	5.10097	0.001253	0.015357	6.38343	3.5443	2.99844	0.001088	0.004732	0.518128	6.32504	4.81227
23.45	0	0.016959	0.515403	8.5815	4.96265	0.001885	0.024025	5.35458	3.54976	2.95455	0.002556	0.009525	0.46048	6.30305	4.91519
23.55	0	0.004111	0.496089	7.35966	4.94058	0.002077	0.012203	5.14226	3.48565	2.94052	0	0.009691	0.561827	6.41406	4.964
23.65	0	0.010475	0.46652	6.71432	4.98045	0	0.013597	6.29964	3.51771	2.9952	0.001102	0.007881	0.43697	6.47595	4.78408
23.75	0	0.008133	0.480019	6.67539	5.00409	0.001979	0.021371	5.10321	3.52201	3.01692	0	0.007349	0.573071	6.53611	4.85367
23.85	5.5e-05	0.016904	0.466972	6.74885	5.06076	0	0.020182	5.26421	3.5617	2.98586	0.00406	0.008894	0.551757	6.45306	4.80042
23.95	0	0.007283	0.423415	6.88286	4.94664	0.001846	0.015273	5.35193	3.53405	2.98121	0.001223	0.010367	0.503887	6.40737	4.90884
24.05	0	0.012036	0.552252	6.88868	5.11407	0.003626	0.026937	5.71341	3.54129	3.00985	3e-06	0.011571	0.403899	6.6054	4.89805
24.15	0	0.01297	0.383881	7.59197	5.03134	6e-05	0.008544	5.59551	3.60888	2.98562	5.4e-05	0.019155	0.426253	6.50999	4.9004
24.25	6.1e-05	0.014284	0.465405	6.67566	5.07346	6e-06	0.019165	6.07206	3.57258	2.9874	0	0.007215	0.488193	6.50859	4.76396
24.35	0	0.001414	0.386111	6.23032	5.04916	0	0.013744	6.55022	3.6132	3.02542	0	0.003668	0.51314	6.59722	4.90827
24.45	0.001702	0.010307	0.389138	7.48904	4.95296	0.00166	0.010648	6.43885	3.51274	2.90351	0	0.003479	0.396057	6.39987	4.89198
24.55	0	0.005036	0.479598	7.09444	5.11022	0	0.014603	6.31632	3.52639	2.98878	0	0.003474	0.410615	6.47355	4.91272
24.65	0	0.006218	0.321662	6.84041	5.05471	0.000783	0.013176	5.20857	3.5069	2.97954	0	0.008986	0.471818	6.51599	4.8822
24.75	0	0.008249	0.386761	7.24292	4.99081	1e-06	0.012939	5.58302	3.57792	2.93605	0	0.013256	0.458823	6.53189	4.81226
24.85	0	0.008587	0.402569	6.47434	5.05514	0	0.019654	5.99803	3.48454	2.91408	0	0.009716	0.524801	6.52945	4.84696
24.95	0.002999	0.009943	0.392432	7.33481	5.04728	0	0.015599	6.45917	3.56075	2.90806	2.5e-05	0.003328	0.461601	6.43536	4.81848
25.05	4.1e-05	0.002615	0.425597	7.37496	5.05857	2.8e-05	0.024617	6.09649	3.52124	2.891	0	0.003929	0.470191	6.33859	4.90651
25.15	2.6e-05	0.009264	0.338436	7.43288	5.09475	3e-06	0.016573	6.16912	3.48198	2.92798	3.4e-05	0.004489	0.372275	6.63366	4.87033
25.25	7e-05	0.011074	0.508885	8.39848	5.17624	0.005052	0.001122	6.21081	3.5102	2.93377	0	0.008663	0.449716	6.52999	4.93183
25.35	0.001504	0.001534	0.420867	6.66516	5.18773	0.001685	0.020549	6.41236	3.53721	2.94091	0	0.012414	0.365023	6.42929	4.93106
25.45	0	0.016683	0.507079	8.03966	5.151	0.001097	0.018764	5.55988	3.51345	2.94496	0	0.01508	0.371328	6.56862	4.88366
25.55	0.001353	0.009389	0.394874	6.47283	5.00267	0	0.022694	6.05647	3.62107	2.916	0	0.00659	0.377588	6.5047	4.93856
25.65	0	0.000177	0.492335	7.28917	5.04409	0.001515	0.041387	6.17155	3.57719	2.98652	0	0.011452	0.418529	6.56285	4.84907
25.75	0	0.006762	0.373247	7.49524	5.18823	2.2e-05	0.008232	6.00502	3.6751	2.91377	0	0.009751	0.432884	6.68414	4.90682
25.85	2.4e-05	0.004383	0.31897	8.25762	5.05548	0	0.015547	6.65437	3.54105	2.96689	0	0.005201	0.334755	6.42777	4.88163
25.95	1e-06	0.018892	0.401305	7.52654	5.04332	0	0.021499	6.16941	3.53861	2.90598	0	0.000254	0.362156	6.63565	4.89679
26.05	3e-06	0.005472	0.354127	7.73818	5.11529	0	0.020212	5.81839	3.59088	2.90099	0	0.006499	0.366122	6.60215	4.89935
26.15	0.001286	0.002742	0.309113	6.22971	5.123	3e-06	0.016595	5.46478	3.54393	2.97473	0	3.3e-05	0.421138	6.77	4.92379
26.25	3e-06	0.007561	0.357997	7.57318	5.02942	0	0.028781	6.83336	3.54661	2.97518	0	0.005249	0.33057	6.47949	4.83909
26.35	0	0.007304	0.352313	7.76666	5.20263	0.001365	0.006029	5.55346	3.52212	2.91891	0	0.008634	0.440863	6.84133	4.88083
26.45	0	0.012962	0.43414	8.59714	4.99448	0	0.00014	5.96479	3.57746	2.90763	0	0.01099	0.295121	6.60624	4.91466
26.55	6.6e-05	0.013576	0.325271	7.13417	5.07372	0	0.016219	6.60245	3.52199	2.94508	0	0.005355	0.297057	6.82947	4.97619
26.65	0	0.007485	0.342758	7.03379	5.04056	0	0.018162	6.64153	3.63008	2.87198	0	0.007314	0.352741	6.67603	4.89966
26.75	0	0.00613	0.252799	7.28753	5.04677	0	0.020777	6.33205	3.48724	2.92209	1e-06	0.006197	0.34184	6.81331	4.88854
26.85	3.6e-05	0.0161	0.399211	6.94265	5.06131	0	0.016711	6.30318	3.55048	2.8693	0	0.009516	0.314508	6.73611	4.99588
26.95	0.001235	0.005827	0.315057	6.95488	5.17408	0	0.013412	7.11013	3.55746	2.92325	0	0.009329	0.325542	6.82211	4.944
27.05	0	0.006267	0.309173	6.50153	5.14674	1e-06	0.007968	7.06656	3.55367	2.88969	0	0.002962	0.324393	6.80075	4.89876
27.15	6.2e-05	0.004325	0.293779	6.23763	5.01399	0	0.01026	5.93399	3.54881	2.90883	0.000229	0.001555	0.215887	7.03582	4.93972
27.25	1e-06	0.003722	0.305851	6.97219	5.08611	0.000969	0.018311	6.0927	3.56881	2.94525	0.00028	0.003117	0.41625	6.85473	4.86426
27.35	0.001134	0.005901	0.3122	7.71453	5.1785	0	0.00944	6.66566	3.56177	2.88973	0	0.00362	0.382843	6.84118	4.91773
27.45	0.001142	0.005712	0.291039	6.7545	5.05023	0.001246	0.014888	6.90078	3.61296	2.90367	0	0.010898	0.339311	6.90016	4.90153
27.55	0	0.012302	0.326253	7.36734	5.15683	2.5e-05	0.012461	6.75693	3.59624	2.90314	7e-06	0.008	0.372889	6.83767	4.94226
27.65	0.001172	0.005414	0.237465	6.80012	5.03752	0.001478	0.011267	7.13325	3.54948	2.90363	0	0.003738	0.324817	6.67725	4.95132
27.75	0.000999	0.007762	0.302263	7.55067	5.01427	0	0.020127	6.01812	3.58785	2.89206	0	0.006509	0.252178	6.90997	4.88537
27.85	0	0.005145	0.300567	7.74152	5.05801	0.001113	0.003081	6.3083	3.51929	2.95216	0	0.003364	0.295727	6.79407	4.95315
27.95	0	0.00342	0.302987	8.06254	5.14341	0	0.015294	6.5202	3.62825	3.00064	0	0.001464	0.309216	7.0194	4.91613
28.05	0	0.004326	0.347386	8.3696	5.13956	0	0.010843	6.13549	3.53839	2.9558	0	0.004404	0.302138	6.93234	4.85676
28.15	0.000227	0.003669	0.260136	6.95799	5.19948	0	0.021186	7.12427	3.56495	2.96939	0	0.004919	0.321029	6.72217	4.88663
28.25	0.000215	0.008857	0.361495	7.77805	5.05839	4.4e-05	0.009953	6.95822	3.58218	2.92831	0	0.010791	0.250071	7.05779	4.93899
28.35	0	0.003025	0.326824	7.31738	5.13348	0	0.008636	6.85431	3.58649	2.89011	0.00272	0.0012	0.251031	6.93297	4.90719
28.45	0.000121	4.2e-05	0.344061	8.33427	4.99714	0.001892	0.019297	6.46041	3.57473	2.95949	8.3e-05	0.001843	0.216356	6.82076	4.89649
28.55	5.1e-05	0.009718	0.324317	7.38848	5.13253	0	0.016204	7.65928	3.56117	2.88221	0	0.003839	0.241084	6.94031	4.95182
28.65	0	0.005966	0.318689	7.94929	5.13492	0.000958	0.003839	6.28371	3.63388	2.87945	0	0.007914	0.229501	7.07014	4.95731
28.75	5e-06	0.000934	0.293178	6.68575	5.14525	0	0.013017	8.36209	3.64719	2.95192	0	0.005986	0.276935	6.82213	4.95612
28.85	0	0.01728	0.39357	7.87761	5.09489	0.001273	0.001216	7.41407	3.5978	2.93865	3.3e-05	0.004569	0.307694	6.92377	4.86378
28.95	2.6e-05	0.006263	0.304695	7.33308	5.11191	0	0.010468	7.11578	3.68091	2.88735	0	0.00178	0.292174	6.76844	5.01369
29.05	0.000283	0.005212	0.235105	7.63296	5.21345	0.000961	0.00571	6.3112	3.60164	2.92535	0	0.004131	0.353332	7.07241	4.95349
29.15	0	0.003338	0.312048	8.83116	5.08412	0.001019	0.014523	7.83449	3.6454	2.9025	0	0.002475	0.246192	7.22078	4.90921
29.25	0	0.003701	0.312405	8.23544	5.17829	0	0.008179	7.05836	3.60435	2.87728	0	0.004172	0.310843	6.77349	4.83038
29.35	0	0.002767	0.267328	7.59479	5.34003	0.001523	0.014005	7.08023	3.59877	2.91265	0	0.002834	0.27029	7.26663	4.8183
29.45	0	0.008172	0.316487	6.95599	5.2077	0	0.008848	6.61361	3.61398	2.99396	0	0.005802	0.252804	6.98431	4.80274
29.55	0.000133	0.006665	0.254903	7.75458	5.18762	0	0.006867	7.20493	3.64059	2.92308	0	0.006231	0.211884	6.98893	4.83855
29.65	0	0.004102	0.311286	7.3245	5.08579	0.000749	0.004255	7.08447	3.59857	2.94068	6e-06	0.002273	0.223055	7.42861	4.853
29.75	0	0.009844	0.270626	8.12791	5.21555	0	0.007082	7.95405	3.59452	2.90229	0.003737	0.000829	0.264077	7.12979	4.89683
29.85	0	0.004515	0.271014	8.18932	5.16561	0.001096	0.003676	7.48828	3.64102	2.94858	0	0	0.228718	7.20255	4.95441
29.95	0	0.004445	0.3074	8.6993	5.19892	0	0.013423	7.19268	3.6472	2.92659	0	0.004871	0.177411	7.26118	4.91335
30.05	0	0.003238	0.26228	7.96043	5.27089	0	0.010519	7.62064	3.62102	2.93845	0.000409	0.002523	0.227887	7.03615	4.86614
30.15	0	0.006435	0.218232	8.36171	5.1584	0.000683	0.007026	8.0006	3.5782	2.95893	8.4e-05	0.00342	0.306765	7.23283	4.78948
30.25	0	0.010923	0.192292	8.60322	5.13586	0	0.004938	7.86987	3.56652	2.93025	0	0.004168	0.224022	7.1631	4.89578
30.35	0	0.003042	0.282366	8.81965	5.26715	0	0.011464	7.68588	3.71173	2.96691	0	0.004005	0.25388	7.38019	4.91083
30.45	0	0.012015	0.298532	8.37326	5.20991	0.000609	0.006162	8.44249	3.62589	2.9261	0	9.4e-05	0.2432	7.37719	4.88111
30.55	2.8e-05	0.006678	0.278997	8.51211	5.18902	0	0.003721	7.50177	3.59533	2.90681	0	0.00087	0.336319	7.39065	4.94322
30.65	1.8e-05	0.002789	0.277834	8.90301	5.11875	0	2.1e-05	7.72338	3.65186	2.89063	6.8e-05	0.002533	0.212613	7.41838	4.97188
30.75	0	0.005627	0.260596	7.69095	5.13239	0	0.010762	8.33921	3.68623	2.90525	0	4.3e-05	0.191694	7.6762	4.93311
30.85	0	0.004573	0.254676	8.1517	5.16272	0.001058	0.005007	7.80285	3.63822	2.93276	0	0.005033	0.243401	7.0868	4.90958
30.95	3e-06	0.003153	0.290518	8.93591	5.13232	0	0.00464	8.01512	3.66823	2.88724	0	3.3e-05	0.252025	7.1891	4.99378
31.05	6.4e-05	0.010594	0.264596	8.28976	5.26449	0.001535	0.011541	8.01147	3.73163	2.89043	0	0.001432	0.276423	7.15407	4.98029
31.15	0	0.003572	0.226041	7.5302	5.02302	0	0.012969	8.90549	3.6241	2.92995	0.000342	0.002543	0.228843	7.75098	4.89069
31.25	0	0.003812	0.241377	7.98335	5.22827	0.0006	0.009041	8.99311	3.69066	2.91137	0.000124	0.003464	0.256839	7.4889	4.99212
31.35	0	0.004375	0.242108	8.54552	5.07696	0	0.001034	8.75235	3.63335	2.89526	0	0.005383	0.301502	7.77777	4.90921
31.45	0	0.006849	0.251438	8.54398	5.28192	0.000983	0.002971	9.02279	3.6427	2.90433	1.8e-05	0.005862	0.182614	7.13185	4.94576
31.55	0	0.006443	0.210035	8.70528	5.26748	3e-05	0.005102	8.39687	3.68891	2.92022	0	0.003764	0.201861	7.35393	4.90572
31.65	4.9e-05	0.006737	0.225697	8.57419	5.33777	0.000931	0.00179	8.13104	3.63286	2.89774	0.000152	0.001156	0.274049	7.21813	5.14869
31.75	0	0.003949	0.300977	8.36785	5.07986	0	0.001122	8.8131	3.64117	2.94319	0	0.003245	0.208028	7.32605	4.98254
31.85	0	0.003903	0.18256	9.16526	5.28018	0	0.004141	8.40533	3.56973	2.91859	0	0.005561	0.242799	7.63254	4.90145
31.95	0.000177	0.001326	0.233744	9.24249	5.09542	0.000833	0.005293	8.37326	3.79143	2.90643	0	0.001103	0.275532	7.7679	4.97493
32.05	0.000101	0.002941	0.186943	7.8993	5.15672	0	0.004982	8.53916	3.68314	2.96415	0	0	0.279606	8.24197	4.91455
32.15	0	0.002134	0.219385	9.35238	5.03716	0.001805	0.006961	9.31084	3.60579	2.94429	0	0.002191	0.222873	6.95468	4.96148
32.25	3.6e-05	0.004692	0.273161	9.38845	5.32196	0	0.004518	9.82275	3.77342	2.92032	0	0.006373	0.222992	7.88722	4.97565
32.35	0	0.007731	0.222656	8.13294	5.24387	0	0.004198	9.85026	3.62427	2.90969	0	0.003948	0.194754	7.90228	4.95063
32.45	0	0.001955	0.284705	9.18558	5.06541	0.000804	6.9e-05	9.04186	3.68603	2.89168	0	0.006016	0.249365	8.29916	4.90294
32.55	3.1e-05	0.002568	0.23007	8.8529	5.30777	0	0.00475	9.49982	3.79788	2.91485	0	0.001098	0.189335	7.81905	5.00816
32.65	0	0.003335	0.26822	9.05525	5.02808	0.000778	0.002551	9.85423	3.67599	2.89738	0	0.001391	0.280836	9.06269	5.09223
32.75	0	0.006306	0.354727	10.0785	5.31412	0.000941	0.003855	9.45378	3.72843	2.90723	0	0.002139	0.216831	8.83686	5.01275
32.85	0	0.00355	0.173921	9.85098	5.08823	0.00044	0.010892	9.97261	3.67728	2.90759	0	0	0.203217	8.32017	4.94354
32.95	0	0.006867	0.217617	9.26347	5.26397	0	0.000982	10.764	3.69206	2.89032	0	0.003733	0.141499	8.15749	4.84805
33.05	0	0.003779	0.256258	8.38018	5.12372	0	0.001716	9.28431	3.68831	2.93944	0	1.1e-05	0.222016	7.66961	4.92516
33.15	0	0.00013	0.218695	9.45782	5.33497	6.8e-05	0.003806	9.79563	3.69489	2.91288	0	0.001961	0.213914	7.91908	5.04105
33.25	0	0.005468	0.221103	9.18646	5.19645	0	0.008897	11.1564	3.74219	2.89585	0	0.003261	0.251779	7.77033	4.88384
33.35	0	0.003306	0.270965	8.93599	5.2225	0	0.000787	11.2095	3.74881	2.94544	0	0.003468	0.168306	7.94164	4.97814
33.45	0	0.007314	0.229854	9.17154	5.07446	2.3e-05	0.004096	11.2231	3.67759	2.84926	0	0.001401	0.199123	7.72391	4.96077
33.55	0	0.003119	0.162706	10.2309	5.24732	0	0.002318	11.4617	3.71492	2.92215	0	0.000268	0.213773	7.99748	4.98136
33.65	0	0.0038	0.253134	9.32536	5.28157	0	0.000695	11.1316	3.68605	2.88471	0	0.001879	0.178393	7.84878	4.95376
33.75	0	0.002049	0.150406	9.86611	5.30265	0	0.003228	12.111	3.86576	2.90795	0.002422	0.001828	0.192593	8.31352	4.94267
33.85	0	0	0.196815	10.1676	5.11964	0	0.002703	11.7316	3.63319	2.985	1.3e-05	0.000805	0.137355	6.72022	5.01925
33.95	0	0.000855	0.21921	10.3621	5.31473	0	0.004462	12.1205	3.67433	2.92776	2e-06	0.003722	0.135831	7.67445	4.9567
34.05	0	0.003687	0.164118	10.0129	5.13272	1.6e-05	0.00779	13.323	3.7927	2.95743	0	0.005363	0.217141	7.96666	4.97972
34.15	7.7e-05	0.009971	0.187473	10.7037	5.2181	0	0.008069	12.7686	3.76188	3.00486	0	0.001964	0.176911	8.57861	5.15542
34.25	0	0.00403	0.174656	9.3975	5.27339	0	0.001846	13.6462	3.63837	2.96481	0	0.001644	0.228153	8.27601	5.02245
34.35	0	0.001398	0.261478	9.693	5.25512	0	0.003377	13.1245	3.8232	2.94076	0	0.00253	0.182194	9.38117	4.98023
34.45	0	0.001374	0.222882	9.64467	5.13105	0	0.001574	14.6665	3.69821	2.95709	0	0.001483	0.247861	8.1079	5.11501
34.55	0	0.003033	0.223491	10.7695	5.15728	0	0.00182	15.818	3.70165	2.9109	0	0.004088	0.188225	8.95831	5.0244
34.65	0	0.004759	0.242265	10.3143	5.24239	0	0.002116	15.2849	3.74244	2.92229	0	2.4e-05	0.229761	8.1221	5.02126
34.75	0	0.001305	0.205153	10.8387	5.17664	0	0.003991	16.192	3.7103	2.88526	0	0.002475	0.162764	8.88397	5.00688
34.85	2e-06	0.004977	0.249498	9.84126	5.27972	0	0.00111	17.6303	3.73123	2.96088	0	0.001748	0.224926	9.24339	4.94345
34.95	0.000152	0	0.207798	11.4655	5.08446	0	0.002954	19.0636	3.74208	2.9119	3.5e-05	0.000795	0.197461	8.00128	5.05313
35.05	0	0.000122	0.185641	10.7649	5.28083	0	0.001443	21.0347	3.75574	2.90768	0.001749	0.004859	0.228377	9.21581	5.01877
35.15	0	0	0.204378	11.2165	5.32476	0	0.005649	23.1381	3.74823	2.94521	0	0.002138	0.248513	8.21121	5.04894
35.25	0	0.004074	0.138289	11.5174	5.1749	0	0.008817	27.7425	3.77747	2.91903	0.00308	0.001623	0.187323	8.20565	5.12347
35.35	0	0.006433	0.255652	10.7841	5.33449	0	0.003297	30.9935	3.8956	2.93877	0	0.004165	0.187017	9.23168	5.06061
35.45	0	0.001533	0.226526	11.3881	5.01089	0	0.002433	30.7666	3.78019	2.91964	4.1e-05	0.001701	0.224312	7.84112	5.11881
35.55	0	1.8e-05	0.181381	11.6515	5.27659	0	0.001645	22.5394	3.62139	2.91909	0.000198	0	0.146172	9.08065	5.11785
35.65	0	5.5e-05	0.166854	11.7039	5.18586	0	0.005173	10.8748	3.82324	2.88816	0	0.001389	0.177465	9.25798	5.00162
35.75	0	0.000249	0.225258	11.447	5.34581	0	0.006126	3.04589	3.82722	2.949	3.9e-05	0.00278	0.17518	10.1417	5.07142
35.85	0	0.003805	0.154776	12.5373	5.21716	0	1.8e-05	0.536603	3.61673	2.96312	1.6e-05	0.001286	0.172742	8.98021	5.02897
35.95	0	3e-06	0.144364	11.9405	5.04393	0	0.005601	0.200875	3.80903	2.93655	0.001549	5e-06	0.183689	9.05509	5.03615
36.05	0	0.001277	0.23104	12.3747	5.23493	0	0.000288	0.128205	3.72601	2.9314	0.001087	0.001152	0.204034	9.74745	5.05397
36.15	0	0.002892	0.130079	12.0455	5.33839	0	0.0053	0.227711	3.79936	2.89051	1.6e-05	0.004799	0.181475	8.05929	4.98789
36.25	1.4e-05	0.005655	0.237447	12.5198	5.25017	0	0	0.302961	3.89453	2.9004	0.00033	0.002881	0.21297	9.67649	5.00206
36.35	0	0.004182	0.158556	11.7556	5.22478	0	0.000767	0.286025	3.7809	2.93994	0.001772	0	0.216522	9.75638	5.0774
36.45	0	0	0.18387	13.4148	5.19834	0	0.002821	0.221003	3.7981	2.93419	0.000864	0.002789	0.206392	9.45848	4.93903
36.55	0	0.006014	0.176103	13.9996	5.17405	0	0.002513	0.195731	3.74987	2.88742	0.002821	0.003972	0.182696	10.0623	4.97896
36.65	0	0.001327	0.178388	13.8127	5.2896	1.1e-05	0.000878	0.263149	3.75569	2.93427	0	0.003966	0.136652	8.49108	5.07038
36.75	0	0.000171	0.147534	13.7053	5.25662	0	0.000786	0.307244	3.8297	2.90735	0	0.001302	0.15582	9.72384	5.00969
36.85	0	0.004676	0.173859	12.8968	5.21193	0	0.002369	0.256253	3.80021	2.91671	0	0.001494	0.208375	10.1654	5.07193
36.95	0	0.001304	0.123945	14.699	5.10021	0	0.006902	0.173815	3.77349	2.9539	4.2e-05	0.003652	0.172541	10.0878	4.97126
37.05	0	0.002426	0.112768	14.4071	5.36942	0	0.000978	0.172753	3.73911	2.89875	4e-05	0.002389	0.119281	11.0893	5.04379
37.15	0	0.001246	0.19074	15.2875	5.42974	2.4e-05	0.005627	0.188992	3.83961	2.93504	0	0.002586	0.199352	9.89905	5.00584
37.25	0	0.005109	0.145327	15.3482	5.44958	0	0.001668	0.220299	3.88197	2.88532	0	0.002753	0.17008	10.1413	5.04095
37.35	0	0.003781	0.170054	15.763	5.49881	0	0.003019	0.158182	3.74206	2.98029	0	0.002684	0.204588	9.74244	5.12703
37.45	0	0.005068	0.142491	15.9918	5.2873	0	0.005367	0.183901	3.81308	2.87048	0	0.002727	0.239844	10.4937	4.96858
37.55	0	0.000204	0.170832	17.5224	5.24012	0	0.00433	0.176537	3.91711	2.94824	0	8.4e-05	0.149765	10.7611	5.06374
37.65	0	0	0.187173	17.5875	5.30282	0	0.002617	0.165129	3.81473	2.92319	0	0.000133	0.162827	10.1001	5.00388
37.75	0	0	0.114719	18.7908	5.36144	0	0.003232	0.175445	3.96726	2.92835	2.7e-05	0.001321	0.163709	10.5527	5.05001
37.85	3e-06	0	0.1603	19.3711	5.34584	0	0	0.211877	3.8448	2.90979	0	0	0.128245	10.8935	5.00476
37.95	0	0	0.160646	20.0735	5.19391	0	0.00065	0.186068	3.83409	2.89263	0	0	0.145818	11.0147	4.96435
38.05	0	0	0.195751	22.1225	5.28193	0	0.003023	0.221575	3.75955	2.90884	0	1.9e-05	0.168622	11.1004	5.00589
38.15	0	0.003417	0.113599	23.7196	5.52349	0	0.001093	0.288705	3.90871	2.89888	0	0.001225	0.158685	11.5696	5.09675
38.25	0	0.00402	0.155491	27.2518	5.12244	0	0.000585	0.239481	3.87816	2.91686	0	0	0.168602	11.0034	5.00323
38.35	0	7e-06	0.170729	30.6151	5.34985	0	0.00558	0.213339	3.81153	2.89016	0	0	0.174481	11.6097	5.02728
38.45	0	0.003224	0.117624	37.108	5.2953	0	0.001685	0.276083	3.81205	2.94227	0	0.00252	0.187771	11.1535	4.97957
38.55	0	0	0.170951	37.1359	5.2224	0	0.002674	0.246161	3.90255	2.94281	0	0.001409	0.108446	11.4727	5.10318
38.65	0	0	0.187239	26.3263	5.28606	0	0.001371	0.164311	3.83162	2.97927	0	0.001092	0.180365	12.2394	5.11662
38.75	0	4e-06	0.140556	11.9808	5.21133	0	0.007337	0.16049	3.86551	2.93434	6.2e-05	0.001182	0.161286	12.3541	5.09514
38.85	0	0.002847	0.141114	4.16059	5.22939	0	0.004216	0.22793	3.8186	2.94646	0	0	0.148563	12.6865	5.08294
38.95	0	0.002985	0.137069	1.08169	5.33143	0	0.002298	0.165419	3.83213	2.95451	0	0.003081	0.170786	12.5845	5.13337
39.05	0	0.000156	0.178081	0.989976	5.06261	0	0.001744	0.238911	3.9007	2.89531	0	0.001047	0.134955	12.7994	5.10849
39.15	0	0.000186	0.126161	0.968015	5.30296	0	0.005281	0.168643	3.95613	2.94322	0	0.001053	0.153943	13.3599	5.08572
39.25	0	0.003063	0.113438	0.865657	5.42047	0	0.003125	0.106188	3.84429	2.88879	0	0.002413	0.150341	13.4577	5.24385
39.35	0	0.002943	0.137621	0.882467	5.30121	0	0.004851	0.173192	3.94322	2.91286	0	0.002179	0.12225	14.0008	5.05545
39.45	0	4.9e-05	0.12256	0.7199	5.31166	5e-06	0.003546	0.205607	3.77155	2.88796	0	0.001169	0.093967	14.2465	5.12976
39.55	0	0	0.167755	0.90046	5.35072	0	0.001805	0.219951	3.81019	2.87643	0	0.001569	0.143236	13.7403	5.10831
39.65	0	0.003223	0.128492	0.866186	5.39277	1.1e-05	0.000278	0.215525	3.7823	3.0097	0	0.001268	0.182867	14.8915	5.11737
39.75	0	0.004108	0.169497	1.00375	5.41794	0	0.00605	0.159972	4.05656	2.95718	0	0.000611	0.159093	15.5874	5.17404
39.85	0	0	0.138563	0.772829	5.45999	0	0.002683	0.174343	3.85135	2.93403	0	0	0.137415	15.3927	5.1097
39.95	0	0	0.135698	0.660644	5.40564	0	0.003219	0.155648	3.89613	2.95398	0.002731	0.000119	0.171065	16.6153	5.13026
40.05	0	0	0.11781	0.926296	5.17939	0	0	0.19232	3.99393	2.9329	0	3.5e-05	0.127831	17.0914	5.24091
40.15	0	0	0.128371	0.921404	5.49615	0	7e-06	0.173086	3.87059	2.93313	3e-06	5.9e-05	0.171434	17.5484	5.15229
40.25	0	0	0.065822	0.823633	5.29303	0	0.000791	0.183344	3.75395	2.9654	0	3.3e-05	0.141112	18.5521	5.12505
40.35	0	4.9e-05	0.141011	0.777991	5.31531	0	0.010744	0.21097	3.85953	2.9499	0	0	0.153858	19.8875	5.18621
40.45	0	0.003453	0.127564	0.844809	5.71798	0	0.001253	0.082865	3.94676	2.88932	0	0	0.142925	20.9544	5.06116
40.55	0	2e-05	0.064243	0.854985	5.41521	0	0	0.193677	3.99932	3.00961	0	0.002413	0.154408	22.63	5.1045
40.65	0	0.000198	0.120833	0.768017	5.2196	0	0.005172	0.138095	3.9208	2.94307	0	0.002139	0.112159	25.8967	5.10358
40.75	0	4.4e-05	0.101748	0.81429	5.29692	0	0.001586	0.154261	3.80904	2.95577	0	5e-05	0.194912	30.6137	5.21816
40.85	0	7e-06	0.135289	0.862503	5.35605	0	0	0.175297	3.91748	2.91423	0	0	0.130797	32.7601	5.1342
40.95	0	2.6e-05	0.114574	0.785193	5.47478	0	0.000905	0.161126	4.04979	2.91438	0	0	0.109121	35.1225	5.14968
41.05	0	0	0.09438	0.823657	5.25791	0	0.000645	0.150327	4.01593	2.93887	0	0	0.142429	28.7161	5.07091
41.15	0	3.9e-05	0.151306	0.741272	5.51386	5.1e-05	4e-05	0.198268	3.82675	2.892	0	0.00278	0.158594	15.4953	5.28662
41.25	0	0	0.132671	0.841486	5.24339	0	0.002499	0.093648	3.86048	2.95497	2.9e-05	3.7e-05	0.118854	6.02449	5.12806
41.35	0	0.001842	0.080372	0.912222	5.42354	0	0.002772	0.151832	3.84356	2.87359	0	7e-06	0.135407	1.8422	5.07288
41.45	3e-05	0	0.092085	0.706943	5.27579	0	0.000365	0.149183	3.99666	2.94449	0	0.000799	0.161421	0.961854	5.12563
41.55	4.9e-05	6.4e-05	0.119806	0.71238	5.37406	0	0.000596	0.231061	4.05694	2.89753	0	0.001949	0.111965	0.748735	5.16393
41.65	0	0	0.119744	0.818264	5.38014	0	0	0.121303	3.84874	2.94759	0	0	0.125506	0.702886	5.26068
41.75	0	0	0.138856	0.760099	5.40829	0	0.000625	0.14148	3.98112	2.86903	0	0	0.126168	0.816497	5.17791
41.85	0	0.003355	0.174967	0.647862	5.46795	0	0.002785	0.154009	3.92864	2.89582	0	0.001836	0.121029	0.794453	5.13697
41.95	0	0.000161	0.097774	0.639804	5.63432	0	0.001404	0.162667	3.86443	2.91189	0	0	0.101193	0.752381	5.20597
42.05	0	0.000456	0.116621	0.71484	5.46638	0	0.001975	0.108823	3.95952	2.92952	0	0	0.12588	0.733982	5.16825
42.15	1.5e-05	0.000115	0.148337	0.668218	5.43385	0	0.000564	0.158041	3.98414	2.90993	0	0	0.106414	0.86856	5.10763
42.25	0	0.000131	0.133678	0.724956	5.2325	0	0	0.122217	4.02093	2.93115	0	5e-06	0.111458	0.92927	5.2255
42.35	0	0.000203	0.108192	0.709056	5.26024	0	0.000602	0.115142	4.03586	2.91146	0	0	0.091977	0.763063	5.11677
42.45	0	0	0.139188	0.667045	5.65747	0	0.000627	0.110137	4.02505	2.94263	0	0	0.119082	0.646256	5.19098
42.55	0	0.000108	0.109841	0.741121	5.63182	0	0	0.110488	4.02844	2.88241	0	0	0.13694	0.805488	5.227
42.65	0	0.001663	0.056388	0.669617	5.54225	5.1e-05	0.013613	0.146502	3.8569	2.88492	0	0.000193	0.168699	0.724991	5.17424
42.75	8e-06	0.000265	0.105978	0.752454	5.34734	0	5e-06	0.151551	3.89541	2.93016	0	0.002558	0.149512	0.755285	5.22278
42.85	0	0	0.124586	0.787357	5.32237	0	8.9e-05	0.083618	4.00452	2.92634	0	0.001702	0.109363	0.698959	5.29468
42.95	0	0.000341	0.081619	0.676926	5.66736	0	9.7e-05	0.073663	4.05728	2.88807	0	0	0.118133	0.971702	5.24561
43.05	0.000201	0	0.137351	0.736812	5.92864	0	0	0.119241	3.77111	2.88194	0	0	0.111117	0.64406	5.13814
43.15	0	0	0.127747	0.694791	5.43722	0	0.002225	0.093578	3.91583	2.99315	0	0.001738	0.108211	0.787029	5.21761
43.25	9.7e-05	4.4e-05	0.115016	0.676113	6.02175	0	0	0.120055	4.1142	2.87878	0	0.001599	0.092265	0.633303	5.28955
43.35	0	0.001509	0.080991	0.784319	5.4366	3e-06	0	0.090292	3.96414	2.9521	0	0	0.109728	0.72869	5.36779
43.45	0	0.003071	0.094349	0.633043	5.33523	0	0	0.12032	4.0003	2.9147	0	0.000257	0.096079	0.653411	5.14732
43.55	0	4e-06	0.139182	0.669565	5.40663	0	0.004836	0.141428	4.13963	2.9157	0	0	0.119621	0.651523	5.30523
43.65	0	0	0.120622	0.803138	5.73977	0	0	0.106772	3.93821	2.9205	0.002051	0.00143	0.115437	0.807845	5.24068
43.75	0	8.5e-05	0.087689	0.764322	6.24768	0	0.006818	0.074917	4.07418	2.93984	0	0	0.123884	0.612546	5.34623
43.85	0	0.000134	0.092517	0.65387	5.19237	0	0	0.091103	3.93346	2.95724	0	0	0.088334	0.660889	5.37158
43.95	0	0.000356	0.097984	0.706217	6.49667	0	0	0.098751	4.07361	2.90754	0	0	0.108367	0.72894	5.3791
44.05	0	0.000563	0.102475	0.715171	5.47778	0	0	0.06769	4.14407	2.91115	0	0	0.100781	0.798986	5.22949
44.15	0	1.3e-05	0.083208	0.757684	5.81025	0	0	0.099166	4.07836	2.91323	0	0.001321	0.107427	0.819155	5.39903
44.25	0	0.004173	0.112468	0.6845	5.55449	0	0.000107	0.067415	3.96759	2.9507	0	0	0.098743	0.726972	5.45023
44.35	0	0	0.112432	0.564644	5.8597	3.1e-05	0.000549	0.096092	4.02795	2.92088	0	0	0.130271	0.644361	5.41316
44.45	0	0	0.09227	0.629553	5.3816	0	0.003427	0.085618	3.96082	2.92612	0	0.00152	0.114412	0.626486	5.39839
44.55	0	0.000139	0.069444	0.741255	4.77839	0	0.0001	0.121712	3.72349	2.94679	0	0.001134	0.103012	0.601824	5.44836
44.65	0	0	0.074281	0.628097	6.12269	0	2.7e-05	0.193961	3.98139	2.94599	0	0	0.167059	0.716736	5.39344
44.75	0	0.001221	0.065564	0.611198	5.87344	0	0.0025	0.137895	4.26938	2.93678	0	0	0.129911	0.585255	5.28449
44.85	0	6.2e-05	0.107195	0.614367	5.72032	0	0.001125	0.089454	4.35314	2.95911	0	0.003465	0.084225	0.646632	5.32436
44.95	0	0	0.14746	0.647502	4.76087	0	0.003708	0.086408	4.29135	3.01729	0	0.001259	0.145186	0.789513	5.32807
45.05	0	0	0.097102	0.534421	6.23225	0.000114	6.2e-05	0.053287	3.86028	2.96387	0	0.001171	0.081875	0.524199	5.3086
45.15	0	0.000101	0.091716	0.645316	5.7922	0	0	0.128895	4.1761	2.94834	0	0	0.110329	0.602838	5.40912
45.25	9.2e-05	0.000237	0.090794	0.617882	6.57519	0	1e-06	0.164274	4.11206	2.90304	0	0	0.110094	0.6547	5.36143
45.35	3e-06	0.000115	0.105365	0.536478	6.50026	0	0.002635	0.128906	4.18136	2.97588	0	0	0.084773	0.741847	5.327
45.45	0	0.00141	0.072381	0.549779	6.49357	0	0.001026	0.130684	4.09372	3.00215	0	0.000665	0.090907	0.682249	5.47488
45.55	0	6e-06	0.092613	0.59469	5.42364	3e-05	0	0.102683	4.00919	2.94166	0	0.001415	0.09991	0.612951	5.44984
45.65	0	0	0.086254	0.442814	5.84106	0	0	0.104235	4.23026	2.99977	0	0	0.126276	0.519822	5.42532
45.75	0	0.001077	0.053808	0.632362	4.87676	1.3e-05	0.000959	0.07168	4.0633	2.96217	0	0	0.096465	0.616458	5.32434
45.85	0	4.2e-05	0.080655	0.430351	6.59784	1e-06	2.1e-05	0.13641	4.13288	2.95442	0	0	0.112124	0.565486	5.37983
45.95	0	0.00368	0.126228	0.634492	5.55241	0	0	0.085921	4.0519	2.92594	0	0.001932	0.136978	0.574845	5.37805
46.05	0	0.000184	0.078616	0.695916	5.76928	2.2e-05	0.00346	0.092566	4.44496	2.99734	0	0	0.112262	0.565426	5.29879
46.15	0	0	0.102579	0.566674	6.14317	0	0	0.069727	3.91798	2.92986	0	0.001339	0.087076	0.590704	5.52083
46.25	0	0	0.05611	0.60083	4.76203	0	0	0.095453	3.61798	2.91799	0	2.7e-05	0.10053	0.650974	5.33384
46.35	0	0.00118	0.106531	0.643609	6.36584	0	0.002446	0.047685	3.84043	2.97994	0	0.001235	0.10461	0.537465	5.35856
46.45	0	0.001335	0.09515	0.544163	4.79739	0	0	0.1104	4.57378	2.98178	0	0	0.110749	0.560587	5.38858
46.55	0	0	0.078779	0.475044	5.85171	0	0.004287	0.075071	4.4671	3.0096	0	0	0.082586	0.594391	5.30549
46.65	0	0	0.067737	0.557703	5.90639	0	0	0.072725	4.10004	2.90864	0	0.001756	0.08404	0.543303	5.3647
46.75	0	0	0.102861	0.642795	4.88943	2.8e-05	0.002978	0.093744	4.34582	2.97046	0	0	0.073277	0.532096	5.36719
46.85	0	0	0.054562	0.527939	5.34223	0	0	0.056566	4.29506	2.95477	0	0.001071	0.091273	0.608274	5.55295
46.95	0	0	0.075256	0.49196	5.18087	0	0	0.084885	4.8046	2.92394	0	0	0.074796	0.620112	5.35332
47.05	0	0	0.056258	0.535428	5.5629	0	0.001673	0.062312	3.60838	2.9365	0	0	0.065064	0.60761	5.60459
47.15	0	0	0.090903	0.635261	5.97005	0	0.005991	0.082394	4.33823	2.93194	0	0	0.067112	0.605643	5.49226
47.25	0	0	0.080151	0.638951	5.55153	0	0.001897	0.090295	4.28875	2.95024	0.002107	0.001053	0.120474	0.574604	5.37329
47.35	0	0	0.088163	0.522687	4.55248	0	0.001167	0.089881	5.03423	2.93875	0	0.00107	0.077648	0.591669	5.40166
47.45	0	0	0.120327	0.604965	6.17985	0	0.00115	0.072754	4.32164	2.9381	0	3.5e-05	0.059857	0.653847	5.61768
47.55	0	0	0.099609	0.411963	5.84729	0	0	0.089931	4.16268	2.98474	0	0	0.126248	0.725209	5.40598
47.65	0	0	0.062143	0.493188	7.2208	0	0.000892	0.045081	4.24139	2.95878	0	1.7e-05	0.082085	0.667187	5.48635
47.75	0	2.7e-05	0.059606	0.572674	5.79861	0	2e-06	0.090943	4.06517	3.00256	0	0.001099	0.117266	0.486362	5.52931
47.85	1.3e-05	0	0.064794	0.4379	5.88709	0	0.000998	0.094129	4.35593	2.95337	0	0.002621	0.080848	0.657271	5.53398
47.95	0	0	0.042268	0.537635	6.356	0	0.003387	0.067279	4.41902	2.92585	0	0	0.093619	0.466774	5.62892
48.05	0	0.002392	0.045415	0.416962	5.8186	0	0	0.064483	4.16731	2.95576	0	0	0.071106	0.607695	5.60388
48.15	0	0	0.106676	0.551883	6.52234	0	0.001188	0.068747	3.75876	2.97055	0	0.001414	0.068805	0.514587	5.52238
48.25	0	1.3e-05	0.074369	0.488716	4.73839	0	0.001675	0.084706	4.74566	2.93876	0	0	0.082546	0.460396	5.59192
48.35	0	6.2e-05	0.055793	0.526165	5.85038	0	6e-06	0.048574	3.97984	2.95793	0	0	0.061837	0.502033	5.52733
48.45	0	0	0.08794	0.526022	5.51008	0	0	0.051456	4.89543	2.93998	0	0	0.091144	0.52853	5.61766
48.55	0	0.002383	0.069291	0.482996	5.80129	0	0	0.099564	3.83201	2.94695	0	7.1e-05	0.089975	0.536213	5.56253
48.65	0	0	0.097467	0.364716	6.30987	0	0.000377	0.068537	4.85668	2.98432	0	0.000329	0.09447	0.548932	5.57148
48.75	0	0	0.069818	0.506914	6.57484	0	0	0.049873	4.20628	2.93674	0	0.001542	0.064824	0.50346	5.61108
48.85	0	0.002226	0.047479	0.46522	6.51735	0	0.008785	0.073913	4.18715	2.94239	0	0	0.080618	0.43118	5.59189
48.95	0	0	0.105598	0.515209	6.8312	0	3e-06	0.065226	4.05012	2.94417	0	0	0.088872	0.690119	5.54929
49.05	0	0	0.067746	0.467234	6.52873	0	0.003005	0.075606	4.35207	2.95854	0	0	0.041881	0.453125	5.60222
49.15	0	1e-05	0.062035	0.569687	6.22105	2.5e-05	0	0.058746	4.3323	2.9478	0	0	0.074188	0.569323	5.5312
49.25	0	2e-06	0.107084	0.457306	6.69047	4.5e-05	0.000775	0.081582	4.37457	2.91457	0	0.001376	0.056395	0.421819	5.77476
49.35	0	0	0.077719	0.364998	5.84559	0	0.000759	0.055436	4.28147	2.98075	0	0.001288	0.071132	0.418706	5.5777
49.45	0	0	0.052594	0.392622	5.51632	0	0	0.098087	3.90973	2.92082	0.001874	0	0.060061	0.492577	5.63343
49.55	0	0	0.049673	0.451658	6.45294	0	0	0.064604	4.67752	2.94433	0	0.001283	0.08919	0.460991	5.70611
49.65	0	2.6e-05	0.0377	0.444572	5.68717	0	0.001138	0.097892	4.38607	2.95122	0	0.002465	0.095723	0.461362	5.61909
49.75	0	0	0.045115	0.508359	5.24546	0	0	0.072529	3.88718	2.94476	0	1.1e-05	0.073875	0.567733	5.77037
49.85	0	8.9e-05	0.04569	0.419493	5.82819	0	0.001984	0.038066	4.37231	2.97367	0	0.001483	0.099207	0.519739	5.77983
49.95	0	0.001998	0.112466	0.485955	5.56743	0	0	0.078492	4.33012	2.93573	0	1e-06	0.028521	0.430836	5.67902
50.05	0	0	0.054172	0.408225	5.57458	0	1.8e-05	0.074242	4.71316	3.01175	0	5.9e-05	0.056527	0.455529	5.82137
50.15	0	0	0.050886	0.489087	7.09372	0	0	0.062252	4.12778	2.91004	0	0	0.040562	0.473604	5.81141
50.25	0	0	0.042067	0.488266	6.26391	0	0.004848	0.097365	4.46545	2.96232	0	0	0.061047	0.38237	5.70218
50.35	0	0	0.072463	0.415944	6.54957	0	0.002874	0.074528	3.84321	3.02085	0	0	0.071038	0.404357	5.84433
50.45	0	0	0.050983	0.449396	6.07255	0	4.6e-05	0.069677	3.83946	2.93714	0	0	0.07357	0.40293	5.61941
50.55	0	7.4e-05	0.05263	0.473851	7.21547	0	0.002319	0.09598	4.27616	2.98021	0	0	0.061104	0.501314	5.774
50.65	0	0.00027	0.048552	0.401725	6.70719	0	0.001497	0.073088	4.30224	2.96213	0	0	0.041844	0.3725	5.73125
50.75	0	0	0.069346	0.34817	5.84955	0	0.004996	0.036414	4.68084	2.9239	0.001289	0	0.092818	0.391375	5.70781
50.85	0	0	0.032855	0.570768	6.41725	0	3.1e-05	0.036026	4.06538	2.95202	7e-06	0	0.083037	0.348437	5.73849
50.95	0	0	0.056398	0.439315	7.31708	0	0.000618	0.047823	4.76826	2.99835	0	0	0.061036	0.49625	5.68382
51.05	0	0	0.037241	0.433978	5.65074	0	0.005652	0.079769	4.8415	3.03111	0	0	0.054823	0.480795	5.79964
51.15	0	0	0.036963	0.382665	6.48628	0	0.00037	0.047853	4.8542	3.00988	0	0	0.07271	0.426302	5.99152
51.25	0	0.00177	0.045821	0.561624	6.54483	0	0.000359	0.088188	4.25444	3.02461	0	0	0.09719	0.468762	5.62888
51.35	0	0	0.069508	0.42339	6.12821	0	0	0.082525	4.291	2.98984	0	0	0.072123	0.360722	5.86011
51.45	0	4.8e-05	0.052452	0.356393	6.47256	0	0.003678	0.049894	5.53468	2.96084	0	0	0.068359	0.382316	5.82901
51.55	0	2e-06	0.029381	0.536524	5.89521	0	0.00282	0.044778	4.13469	2.9875	0	0	0.086599	0.460527	5.89622
51.65	0	0.003709	0.049904	0.311041	6.27756	0	0	0.097942	4.35517	2.97394	0	0.000207	0.057517	0.443362	5.72907
51.75	0	3e-06	0.058051	0.381032	6.35817	7.9e-05	0	0.062951	4.16799	2.98055	0	0	0.0819	0.416783	5.78251
51.85	0	0	0.044464	0.440196	6.79025	5.3e-05	0.002012	0.06779	4.40681	2.91318	0	0	0.046637	0.540555	5.81023
51.95	0	0	0.043302	0.288204	6.66171	0	0.00681	0.067136	4.54917	2.97133	0	0	0.063582	0.449472	6.02572
52.05	0	0	0.041703	0.366036	6.19342	0	0.002262	0.100905	4.07364	3.05578	0	0	0.085811	0.364006	5.86244
52.15	0	0	0.057439	0.484315	6.14241	0	0.003892	0.07677	4.41566	3.05088	0	0	0.059255	0.533715	6.04572
52.25	0	0	0.030966	0.417693	6.29986	0	0	0.06175	4.52822	2.95855	0	0	0.044021	0.408019	5.81443
52.35	0	0.001466	0.05601	0.359013	6.4641	0	0.00024	0.073196	3.871	3.02745	0	0	0.049857	0.413842	6.05308
52.45	0	0	0.056879	0.345567	6.11978	0	0.001611	0.08047	4.90755	2.98273	0	0	0.066787	0.355107	6.12551
52.55	0	0	0.042027	0.39636	7.98369	6e-06	0	0.041798	4.78498	2.99718	0	0	0.05103	0.414015	5.96025
52.65	0	0	0.040207	0.405646	7.03732	1.7e-05	0.000825	0.062341	5.15189	2.94335	0	0	0.076755	0.365083	5.92808
52.75	0	1.9e-05	0.040652	0.35868	6.01826	0	0.000955	0.079385	4.25144	2.92611	0	0	0.05722	0.39504	6.11417
52.85	0	0	0.049651	0.325531	6.04189	0	0.000112	0.077611	4.93949	3.01778	0	0	0.060066	0.380003	6.22172
52.95	7.5e-05	0.001396	0.03592	0.448461	7.01928	5e-06	2e-06	0.061654	4.22551	3.00917	0	0	0.032702	0.399872	5.96711
53.05	1.8e-05	0	0.040596	0.370933	6.49334	0	0.003499	0.042453	4.86156	3.09949	0	0	0.051443	0.390512	5.96164
53.15	0	0	0.053299	0.283643	6.25966	0	0	0.064863	4.88117	3.02772	0.000306	0	0.05017	0.393255	5.82558
53.25	0	0.001328	0.041334	0.412927	6.43852	0	0.000684	0.05081	4.59939	2.96341	0	0	0.065885	0.366245	6.22093
53.35	0	7.7e-05	0.056966	0.324628	7.38729	0	0.001547	0.094826	4.94224	3.00907	0	1e-06	0.040657	0.4108	6.11499
53.45	0	0.001498	0.062974	0.394302	6.12264	0	0	0.076162	3.84094	2.96926	0	0	0.070885	0.400211	6.21328
53.55	0	0.000167	0.053355	0.271358	7.8243	0	1.4e-05	0.051235	4.31244	2.95054	0	7.3e-05	0.043485	0.323088	6.20605
53.65	0	0.001373	0.043981	0.38795	7.50159	0	1e-06	0.055294	4.51309	3.08581	0	0	0.054314	0.408969	6.00059
53.75	0	0.001025	0.051286	0.311126	7.93776	0	2e-06	0.05169	4.76548	3.0251	0	0	0.04278	0.324338	6.25241
53.85	0	0	0.034479	0.385082	7.59692	0	0.000664	0.057635	4.41269	3.012	0	0	0.048799	0.33382	6.14149
53.95	0	0.000636	0.061939	0.513109	6.10479	0	0	0.075659	4.23063	2.96765	0	9e-06	0.052872	0.364396	6.20746
54.05	0	0	0.041746	0.392822	6.03066	0	0	0.073625	4.27048	3.00603	0	1.8e-05	0.063115	0.352879	6.15669
54.15	0	0	0.029002	0.305344	6.83769	0	0	0.074839	5.0508	2.97279	0	0	0.060675	0.333027	6.30826
54.25	0	8.1e-05	0.049629	0.312589	7.31039	0	0.002009	0.037336	4.40972	3.02209	0	0	0.042544	0.328319	6.09672
54.35	0	0.000151	0.023906	0.438795	7.44652	0	0.001301	0.044532	4.79996	2.98292	0	0	0.051427	0.247607	6.10797
54.45	0	0	0.048623	0.319214	6.59074	0	0.000611	0.049764	4.88591	3.0019	0	0	0.070769	0.370491	6.16308
54.55	0	0.001815	0.034577	0.342411	6.94934	1.5e-05	0.001241	0.041977	5.31018	2.96984	0	0	0.053735	0.306496	6.00134
54.65	0	8.6e-05	0.048366	0.31648	7.21069	0	0	0.123104	4.54628	3.03845	0	0	0.04644	0.302917	6.45916
54.75	0	2.8e-05	0.041952	0.435695	7.05277	0	0.001498	0.053994	4.21417	2.99988	0	0	0.063735	0.342514	6.79836
54.85	0	0	0.062716	0.46725	8.49178	0	0.00069	0.066142	4.89585	2.97935	0	0	0.039192	0.35707	6.1621
54.95	0	0	0.016811	0.294	7.10363	0	0.006181	0.068744	4.69149	3.0221	0	0	0.036966	0.423444	6.27809
55.05	0	3e-06	0.039279	0.429306	8.11093	0	0.006022	0.047371	4.31575	2.9666	0	0	0.029121	0.335183	6.12238
55.15	0	0	0.05125	0.447476	7.87159	0	0	0.061393	4.54479	3.00135	0	0	0.068088	0.318722	5.9123
55.25	0	0	0.039045	0.348623	7.16129	0	0	0.048555	5.43546	2.96079	0	0	0.066991	0.299783	6.21253
55.35	0	0.000278	0.025076	0.310514	7.3478	3.4e-05	0	0.06061	5.47537	2.94687	0	0	0.033978	0.356947	6.63678
55.45	0	0.000169	0.029977	0.398627	7.8475	0	0.005091	0.041722	4.94088	3.07412	0	0	0.053038	0.342185	6.30081
55.55	0	0	0.029524	0.325249	7.62353	0	0	0.074523	5.35963	3.02376	0	0	0.022797	0.399313	6.6242
55.65	0	4.9e-05	0.032526	0.295656	7.54692	0	4.9e-05	0.048422	3.97587	2.99877	0	0	0.036278	0.323547	6.42915
55.75	0	0	0.044504	0.42855	7.16204	0	0	0.052682	5.35521	3.03483	0	0	0.049437	0.30113	6.6209
55.85	0	9.9e-05	0.027701	0.4275	7.57704	0	0.001166	0.061264	5.15839	2.97091	0	0	0.042033	0.345729	6.77538
55.95	0	0.00014	0.035868	0.443303	7.47083	0	0	0.056602	4.90944	3.01696	0	0	0.047708	0.308627	6.85541
56.05	0	6e-05	0.033071	0.377097	7.67934	0	0.001129	0.022218	5.11137	3.00749	0.000142	0	0.026569	0.310788	6.80576
56.15	0	4.2e-05	0.034634	0.270871	7.85493	0	0.001092	0.046516	4.77213	2.95326	0	0	0.0481	0.399526	6.56116
56.25	0	0	0.033301	0.265944	7.80989	0	0	0.06142	5.36397	3.0247	0	0	0.035988	0.274557	5.95182
56.35	0	0	0.043237	0.259382	8.37683	0	0	0.028869	5.24735	2.95518	0	0	0.039402	0.248728	7.18751
56.45	0	0	0.023493	0.35933	9.03298	0	0	0.047138	4.88102	3.02857	0	0	0.040507	0.320877	7.44379
56.55	0	0	0.038109	0.367476	8.5676	0	0	0.118867	4.99847	3.03214	0	0	0.05279	0.375502	6.11701
56.65	0	0	0.047657	0.38544	8.17967	0	0.000993	0.052971	4.99766	3.0879	0	0	0.020745	0.364078	6.77691
56.75	0	0	0.034896	0.315219	7.46955	6.6e-05	0	0.029707	4.93236	2.99372	0	0	0.010262	0.310374	7.14658
56.85	0	0	0.011226	0.263673	7.54624	0	0.000965	0.041652	4.646	2.99247	0	0	0.027939	0.244125	7.32304
56.95	0	0	0.051174	0.355906	8.56736	1e-06	0.001591	0.042458	4.81432	3.0422	0	0	0.040881	0.299478	5.99721
57.05	0	0.001834	0.026026	0.315892	7.56526	0	0.000925	0.039823	4.73004	3.02996	0	0.000108	0.040243	0.284111	7.24631
57.15	0	0	0.035939	0.333718	7.87698	0	0	0.036832	5.12363	3.03869	0	0	0.043226	0.217075	5.86143
57.25	0	0	0.033207	0.35611	8.28282	0	0.003579	0.031894	4.66377	2.98216	0	0	0.036842	0.256464	8.36209
57.35	0	0	0.020152	0.389711	8.83747	0	0.000934	0.039314	6.14662	3.03036	0	0	0.03927	0.336087	7.36115
57.45	0	0	0.039895	0.266911	8.36227	0	0.000762	0.064629	5.18616	2.99718	0	0	0.04763	0.242267	5.99009
57.55	0	0	0.046034	0.268406	8.72775	0	0.000138	0.03678	5.96045	3.00768	0	0	0.029421	0.243769	6.05717
57.65	0	0	0.03959	0.408327	8.30143	2.5e-05	0	0.036425	5.5886	2.99084	0	0	0.029671	0.29979	6.69221
57.75	0	0	0.016294	0.312731	9.49427	0	0	0.047046	5.38596	3.02613	0	3.9e-05	0.040014	0.246161	6.40063
57.85	0	0	0.034756	0.342066	9.09775	0	0	0.036763	5.31038	2.98089	0	0	0.03455	0.292766	7.29931
57.95	0	0	0.047776	0.307669	9.43502	0	0	0.081521	4.70931	3.04412	0	0	0.033923	0.30179	7.36932
58.05	0	0	0.016909	0.331752	9.09505	0	0	0.035017	5.93579	3.00241	0	0	0.047581	0.296201	6.99946
58.15	0	0	0.049788	0.300193	9.26753	3.1e-05	0.002237	0.053357	5.48428	2.98334	0	0	0.069732	0.259608	6.66801
58.25	0	0	0.021054	0.338195	8.91049	0	0	0.034964	4.73754	2.99302	0	0	0.047346	0.300246	7.30258
58.35	0	8e-06	0.016119	0.399162	8.90828	0	6.1e-05	0.031978	5.13663	2.95659	0	0	0.036432	0.285299	7.61748
58.45	0	4.7e-05	0.039284	0.333601	9.08893	0	4.2e-05	0.051943	4.84901	2.9832	0	0	0.031482	0.263012	6.99701
58.55	0	0	0.025672	0.219975	9.81954	0	0	0.03349	5.35808	2.99881	0	2e-06	0.021177	0.313805	7.5693
58.65	0	0	0.009765	0.333812	9.86035	0	0.000912	0.043121	5.7407	3.0274	0	0	0.042385	0.296864	7.94269
58.75	0	0	0.04321	0.3204	9.56657	0	0.001329	0.028403	5.4638	3.00936	0	0	0.042093	0.27529	7.23179
58.85	0	0	0.023736	0.325907	9.53791	0	0.002333	0.04616	5.49972	3.03132	0	0	0.032448	0.314542	6.88245
58.95	0	3e-06	0.01808	0.35752	10.6407	0	0.00199	0.032393	4.72144	3.07835	0	0	0.042889	0.301005	8.32877
59.05	0	0	0.025454	0.359728	10.5073	0	0	0.032787	5.60008	3.02815	0	0	0.024981	0.282335	8.50409
59.15	0	0	0.016518	0.289179	10.3458	0	0.000774	0.043965	5.09394	3.09962	1e-06	0	0.036542	0.249511	8.12093
59.25	0	5.5e-05	0.020413	0.249228	10.4412	0	0	0.021912	5.2144	3.02105	1.6e-05	0	0.025221	0.306947	6.96503
59.35	0	3.1e-05	0.023461	0.384911	10.2161	0	0	0.045532	5.01294	3.00047	0	1e-06	0.04015	0.281694	7.8664
59.45	0	0.00153	0.02184	0.292026	10.5102	0	0.002187	0.028333	4.8035	3.02042	0	0	0.027038	0.332192	6.94908
59.55	0	0	0.016937	0.287543	11.1888	0	0.001287	0.066811	5.79695	3.06844	0	0	0.041779	0.25577	7.3984
59.65	0	0	0.011256	0.390692	11.4235	0	0	0.034641	5.54202	3.06443	0	0	0.029083	0.293855	7.45149
59.75	0	0	0.040913	0.276428	11.7875	0	6.6e-05	0.043259	5.36728	3.09833	0	0	0.032895	0.269373	7.93095
59.85	0	5e-06	0.013089	0.310415	12.3782	0	0.00071	0.026698	5.49997	3.07529	0	0	0.028719	0.290126	7.31611
59.95	0	0	0.014935	0.377008	13.2883	0	0.001271	0.060453	6.1401	3.0219	0	0	0.049183	0.306918	8.2463
60.05	0	0	0.027441	0.368333	12.9065	0	0.000104	0.06253	5.25596	3.10681	0	0	0.045012	0.286997	7.35385
60.15	0	0	0.024367	0.341318	13.3121	0	0.0018	0.06215	5.63335	3.04574	0	0	0.02299	0.220162	8.40125
60.25	0	0	0.021158	0.241082	13.7513	0	0	0.017437	5.38771	3.1469	0	0	0.047301	0.238797	8.0875
60.35	0	0	0.040728	0.26594	15.1115	0	0	0.03705	5.29552	3.07929	0	0	0.02005	0.241437	8.0906
60.45	0	3.7e-05	0.038222	0.367325	15.0262	0	0	0.049221	6.18084	3.04235	0	0	0.030139	0.255236	7.75976
60.55	0	0	0.015667	0.349926	16.2153	0	0.002755	0.037316	5.09041	3.05137	0	0	0.018044	0.242872	7.94723
60.65	0	0.001378	0.023407	0.336837	17.2602	0	0	0.046548	5.68376	3.04619	0	0	0.024377	0.335012	8.34934
60.75	0	2e-06	0.03029	0.275921	18.479	0	7.4e-05	0.022831	5.78	3.02483	0	0	0.01781	0.274672	8.58647
60.85	0	0	0.017196	0.35197	21.3765	0	0.000573	0.0308	6.43413	3.0495	0	0	0.037459	0.242611	8.8848
60.95	0	0	0.00587	0.301671	23.6602	0	0	0.050138	5.72987	3.0869	0	8.1e-05	0.035562	0.326884	8.93784
61.05	0	0	0.018999	0.31848	24.2287	0	0.000612	0.049285	5.75398	3.04147	0	1.3e-05	0.038224	0.226303	8.3394
61.15	0	0	0.006923	0.27523	24.2644	0	0	0.040146	5.19895	3.12848	0	0	0.018577	0.265556	7.94684
61.25	0	0.001224	0.030636	0.295886	19.0677	0	0.000655	0.013648	5.63364	3.04066	0	0	0.052799	0.191238	8.33675
61.35	0	0	0.016727	0.261713	13.9318	0	0.001366	0.056032	6.06195	3.09496	0	0	0.020456	0.252951	9.59547
61.45	0	4e-06	0.016041	0.314984	7.55235	0	0.000924	0.022002	5.9272	3.108	0	0	0.043459	0.193653	8.8789
61.55	0	0	0.01834	0.320716	3.77519	0	0.001922	0.044789	5.39086	3.08552	0	0	0.008708	0.250414	7.76786
61.65	0	0	0.013179	0.294421	1.7671	0	2.3e-05	0.03616	6.26198	3.10411	0	0	0.018809	0.244575	8.8674
61.75	0	0	0.005845	0.285988	1.06669	0	0	0.044736	6.30885	3.07883	0	0.000237	0.010296	0.19315	9.08551
61.85	0	0	0.018959	0.289161	1.13662	0	0	0.045953	5.96716	3.03662	0	0	0.015557	0.238435	8.82235
61.95	0	0	0.021221	0.379793	0.830739	0	0.00087	0.03394	6.19353	3.15793	0	0	0.022191	0.27349	9.26281
62.05	0	0	0.008342	0.316155	1.09108	0	0.003877	0.032338	6.28299	3.05943	0	0.000187	0.019473	0.221414	9.60055
62.15	0	5e-06	0.018223	0.261886	0.91884	0	0.001846	0.051618	6.44971	3.0999	0	0	0.034344	0.205517	8.81077
62.25	0	0	0.012019	0.384386	0.853264	0	0	0.024666	6.29277	3.07738	0	0.000476	0.041973	0.275372	9.61263
62.35	0	0	0.011649	0.354799	0.909278	0	0.002508	0.032821	6.6792	3.1225	0	0.000153	0.019448	0.24013	10.0136
62.45	0	8.9e-05	0.021692	0.265725	1.02029	0	0.00175	0.020639	6.92452	3.06997	0	0.00054	0.015797	0.26661	10.3164
62.55	0	0.001314	0.002896	0.273134	0.923503	0	0.000839	0.026849	6.06591	3.01228	0	0	0.018038	0.288756	9.61039
62.65	0	0	0.007149	0.298206	0.7474	0	0	0.037928	6.44701	3.06244	0	0	0.01634	0.28848	10.7706
62.75	0	0.000996	0.013565	0.294491	1.13031	0	0	0.034815	6.69683	3.03291	0	0	0.020323	0.243984	10.4343
62.85	0	6.8e-05	0.018196	0.275057	1.10432	0	0.000775	0.027033	6.5103	3.10636	0	0	0.018191	0.214462	10.7937
62.95	0	7.7e-05	0.014483	0.254082	1.14365	0	0.001702	0.051149	6.26136	3.0997	0	0	0.011831	0.326595	10.0852
63.05	0	1.3e-05	0.008782	0.324914	0.759995	0	0	0.039766	5.9599	3.10285	0	0	0.017924	0.321592	10.7451
63.15	0	9.3e-05	0.012285	0.24874	0.80418	0	0.000806	0.017361	6.78304	3.10697	0	0	0.032485	0.263542	11.2125
63.25	0	1.2e-05	0.010686	0.312077	0.890262	0	0.005003	0.051333	6.25377	3.00085	0	0.000228	0.007825	0.240942	10.7673
63.35	0	0.001071	0.009919	0.186439	0.839106	0	7e-06	0.053201	6.67214	3.10133	0	0	0.024356	0.247797	11.7143
63.45	8.6e-05	9.2e-05	0.019411	0.264283	1.023	0	0.001494	0.010704	6.99689	3.02875	0	0	0.009433	0.307254	11.4526
63.55	0	0	0.008468	0.265888	0.775617	0	0.001538	0.019678	6.73909	3.1087	0	0	0.007188	0.178968	12.8614
63.65	0	0	0.009697	0.235931	1.12507	0	0	0.036665	6.33292	3.0834	0	0	0.024494	0.237437	12.1592
63.75	0	0	0.010064	0.256537	0.91424	0	0	0.022814	7.54616	3.08237	0	0	0.029002	0.27163	12.8971
63.85	0	0.000885	0.007611	0.243765	1.00753	0	0	0.040712	6.38941	3.0634	0	0	0.020634	0.248253	13.777
63.95	0	0	0.010388	0.302315	0.909918	0	0	0.023273	6.42273	3.08814	0	0	0.031216	0.235272	14.063
64.05	0	3.4e-05	0.003568	0.308508	0.983416	0	0.000129	0.025753	7.38669	3.12499	0	0	0.029724	0.239261	14.2474
64.15	0	5.6e-05	0.016507	0.208661	0.762883	0	0.00157	0.022185	6.43514	3.06881	0	0	0.011234	0.239916	14.8132
64.25	0	0.000194	0.007484	0.19233	0.934403	0	1e-06	0.02409	7.54186	3.07744	0	0	0.006534	0.209584	16.8553
64.35	0	0.000857	0.003065	0.226727	0.94263	0	0	0.02546	6.79186	3.05977	0	0	0.02353	0.197393	16.8355
64.45	0	0	0.010193	0.243175	0.93648	0	0	0.066249	6.85365	3.08832	0	0	0.011144	0.241505	18.1713
64.55	1.4e-05	0.000853	0.008681	0.248658	0.758103	0	0.001379	0.019344	7.2154	3.08592	0	0	0.009748	0.284111	20.0946
64.65	0	0	0.016105	0.30034	0.885241	0	0	0.008405	7.57617	3.12466	0	0	0.013301	0.177283	22.2178
64.75	0	0.001453	0.006597	0.247207	1.01017	0	0	0.026088	7.53062	3.06487	0	0	0.016403	0.217506	25.3611
64.85	0	3.7e-05	0.005912	0.264134	0.869639	0	4.6e-05	0.01766	7.24068	3.08579	0	0	0.007199	0.244193	24.2263
64.95	0	7.4e-05	0.010455	0.182697	0.871418	0	0.001431	0.024575	7.71777	3.08312	0	0	0.013001	0.272943	23.0253
65.05	0	9.4e-05	0.009427	0.308028	1.12016	0	0	0.027223	7.31509	3.1032	0	0	0.016636	0.230152	18.0716
65.15	0	0	0.008013	0.17734	1.17467	0	0	0.044421	7.45279	3.13022	0	0	0.018649	0.214426	11.3819
65.25	0	0	0.008839	0.269841	0.873188	0	0	0.027768	7.44622	3.12761	0	0	0.005755	0.246217	7.1382
65.35	0	0	0.003522	0.235437	0.930204	0	0.001247	0.005995	7.89627	3.10859	0	0	0.009488	0.224478	2.68053
65.45	2.2e-05	0	0.0259	0.320573	0.825427	0	0.002621	0.026027	7.97614	3.06835	0	0	0.030403	0.236189	1.695
65.55	0	6.9e-05	0.010729	0.209387	0.812647	0	0.001683	0.021086	7.85599	3.10937	0	0	0.006433	0.238951	1.12365
65.65	0	0	0.007672	0.352707	1.092	0	0.001128	0.024921	8.36528	3.09648	0	0	0.013497	0.208832	0.912245
65.75	0	0	0.00155	0.216347	0.925708	0	0	0.035237	7.72731	3.10583	0	0	0.022179	0.220973	0.847587
65.85	0	0	0.006086	0.218627	0.820806	0	0.001117	0.045215	8.20848	3.11086	0	0	0.009285	0.211387	0.769298
65.95	0	0	0.004555	0.289186	0.900022	0	0	0.027286	8.661	3.1175	0	0	0.002618	0.241158	0.888608
66.05	0	1e-06	0.003693	0.299787	1.17322	0	0.002319	0.042888	8.65402	3.04411	0	0	0.02699	0.257948	0.790419
66.15	0	0	0.00785	0.219006	0.821389	0	0	0.047676	9.07106	3.13961	0	0	0.005619	0.218759	0.789721
66.25	0	0	0.012488	0.270434	0.968644	0	0	0.037655	8.80237	3.08748	0	0	0.012798	0.232182	0.798834
66.35	4.5e-05	0	0.004974	0.278406	0.821941	0	0.001056	0.026065	9.14614	3.05209	0	1e-06	0.011941	0.185119	0.781485
66.45	3.1e-05	8e-06	0.004967	0.216424	1.10262	0	0	0.023101	8.49061	3.12026	0	0	0.003704	0.243932	0.89237
66.55	0	0	0.001497	0.257681	0.986109	0	0.002218	0.022794	8.7808	3.12696	0	0	0.008637	0.242128	0.785054
66.65	0	0	0.003483	0.271471	1.02903	0	0.000996	0.01414	9.74009	3.09318	0	0	0.010409	0.213925	0.875318
66.75	0	0	0.007376	0.189011	0.773099	0	0	0.027817	9.22391	3.06857	0	0	0.023469	0.186235	0.81
66.85	2.5e-05	2.9e-05	0.012702	0.2854	0.790495	0	0.001223	0.035071	9.34891	3.20728	0	0	0.017103	0.177038	0.686068
66.95	9.3e-05	0	0.013091	0.234411	0.924948	0	0.001156	0.038997	10.2289	3.09186	0	0	0.01886	0.197258	0.809356
67.05	0	0	0.009101	0.236294	0.909665	0	0	0.033744	10.0783	3.14407	0	0	0.019723	0.194819	0.688527
67.15	0	8.5e-05	0.004018	0.214745	0.874125	0	0	0.030367	10.1047	3.21747	0	0	0.013967	0.170847	0.781789
67.25	0	0	0.00749	0.263599	0.944646	0	0.001071	0.032514	10.4889	3.11362	0	0	0.005045	0.221526	0.851222
67.35	0	0	0.011222	0.207535	0.805408	1e-05	0.001931	0.01909	10.8626	3.21839	0	0	0.009028	0.216887	0.772884
67.45	0	0	0.006308	0.255901	0.79735	0	0	0.018138	10.7216	3.11578	0	0	0.025352	0.198414	0.819931
67.55	0	0.001269	0.006448	0.241479	0.773145	0	0	0.022755	11.9028	3.12758	0	0	0.024422	0.217087	0.641351
67.65	0	0	0.000897	0.249012	0.857232	0	0.000914	0.034674	11.7141	3.17882	0	0	0.005095	0.245943	0.807672
67.75	0	0	0.001531	0.252421	0.840244	0	0.000934	0.010634	11.6674	3.22923	0	0	0.021439	0.236128	0.827394
67.85	3.4e-05	0.001157	0.003891	0.129994	0.544089	0	0.001496	0.015313	13.101	3.09077	0	0	0.001123	0.207335	0.767217
67.95	0	0	0.014719	0.217425	0.845717	0	0.001393	0.0321	12.9956	3.16688	0	0	0.015863	0.18613	0.832188
68.05	0	3e-06	0.009887	0.20303	0.933657	4.5e-05	0.000861	0.021248	14.4044	3.13641	0	0	0.028663	0.216899	0.779366
68.15	0	0	0.000326	0.270955	0.836051	0	0	0.009455	14.7113	3.19199	0	0	0.017689	0.15865	0.748443
68.25	0	0.001047	0.013594	0.208094	0.869595	0	0.000987	0.02137	15.6759	3.20121	0	0	0.038094	0.159135	0.685151
68.35	0	0	0.003698	0.221931	0.959197	0	0.000563	0.034845	17.2239	3.1375	0	0	0.009311	0.227424	0.682087
68.45	0	0.000185	0.010006	0.289358	0.710177	2.4e-05	0	0.02968	19.5672	3.14382	0	6.7e-05	0.02744	0.197778	0.654078
68.55	0	0.000989	0.002072	0.172183	0.881919	0	0	0.021689	20.9541	3.15677	0	0	0.010276	0.225505	0.834847
68.65	0	0	0.00437	0.204057	0.778579	0	0	0.026043	22.8055	3.15065	0	0	0.009192	0.208184	0.667928
68.75	0	0	0.012481	0.213898	0.815246	0	5.9e-05	0.032507	21.3935	3.12017	0	0	0.00721	0.204329	0.583005
68.85	0	0.000836	0.003027	0.217716	0.757956	0	0	0.022682	20.0742	3.12438	0	0	0.002579	0.216859	0.826
68.95	0	0.000851	0.007202	0.187598	0.745982	0	0	0.030787	14.5014	3.17088	0	0	0.019942	0.188189	0.881553
69.05	0	0.00084	0.004762	0.24572	0.653743	0	0	0.019713	9.86505	3.18829	0	0	0.008597	0.224107	0.777228
69.15	0	0	0.00613	0.259917	0.856472	0	0.001154	0.019574	5.47429	3.06893	0	0	0.00091	0.192728	0.722321
69.25	0	0.000842	0.010332	0.164412	0.787933	0	0	0.028785	2.68619	3.15502	0	0	0.007629	0.172128	0.598617
69.35	0	0	0.006329	0.178896	0.729834	0	0	0.009408	1.28265	3.17587	0	0	0.017531	0.202251	0.677949
69.45	0	0.001215	0.006688	0.250353	0.869514	0	0	0.017838	0.719878	3.10657	0	0	0.016527	0.196895	0.742049
69.55	0	0	0.008463	0.228194	0.676116	0	0	0.017094	0.276288	3.24555	0	0	0.008605	0.131303	0.597619
69.65	0	0	8.1e-05	0.228547	0.74166	0	0	0.014672	0.285773	3.11051	0	0	0.007163	0.168361	0.669909
69.75	0	0	0.008952	0.203944	0.647896	0	0	0.022623	0.334965	3.18562	0	0	0.006945	0.15617	0.737407
69.85	0	0	0.024659	0.266014	0.697275	0	0	0.03041	0.240915	3.12614	0	0	0.012949	0.227732	0.699887
69.95	0	0	0.008052	0.182454	0.583115	3e-06	0	0.036675	0.332728	3.18777	0	0	0.001616	0.177463	0.530068
70.05	4e-06	0	0.01142	0.251376	0.819518	0	0	0.03689	0.175398	3.17885	0	0	0.009189	0.204369	0.630266
70.15	0	2.1e-05	0.001305	0.148853	0.681607	0	0	0.023438	0.224403	3.09411	0	0	0.009684	0.24318	0.713049
70.25	0	0	0.001151	0.154638	0.731978	0	0	0.011688	0.30095	3.18574	0	0	0.005991	0.228842	0.679396
70.35	0	8.1e-05	0.002415	0.215177	0.638459	0	0	0.003202	0.371901	3.16539	0	0	0.023979	0.189033	0.692284
70.45	0	0	0.010035	0.179662	0.683037	0	0	0.01329	0.300272	3.17669	0	0	0.00148	0.214287	0.673987
70.55	0	8.9e-05	0.005779	0.174879	0.632461	0	0.001071	0.016795	0.259647	3.1098	0	0	0.013826	0.183922	0.682108
70.65	0	0	0.009607	0.236296	0.606449	0	0	0.009548	0.386009	3.18428	0	0	0.003264	0.172332	0.704784
70.75	0	0	0.001953	0.183371	0.595295	0	0	0.006847	0.359278	3.18007	0	0	0.007019	0.189655	0.604762
70.85	0	0	0.003931	0.260094	0.49431	0	0	0.008556	0.368637	3.21685	0	0	0.025834	0.187049	0.609427
70.95	0	0.000324	0.001276	0.234446	0.781016	0	3e-06	0.019265	0.255871	3.21563	0	0	0.026263	0.176965	0.64865
71.05	0	0.000163	0.005063	0.165913	0.760256	0	0	0.019226	0.295227	3.1809	0	0	0.005939	0.172458	0.538709
71.15	0	0	0.001558	0.193467	0.59176	0	8e-06	0.025596	0.306321	3.14738	0	0	0.008809	0.151276	0.676598
71.25	0	0	0.001096	0.204512	0.685923	0	0.003352	0.022284	0.225598	3.19968	0	0	0.00601	0.176503	0.632121
71.35	0	0	0.002602	0.215298	0.77688	0	0	0.028137	0.312699	3.22025	0	0	0.003001	0.229159	0.623187
71.45	0	0	0.001244	0.160206	0.587871	0	0	0.017878	0.379267	3.09897	0	0	0.01496	0.140124	0.656451
71.55	0	0	0.00238	0.230657	0.600885	0	2e-06	0.004117	0.408059	3.17586	0	0	0.009072	0.16047	0.576693
71.65	0	0	0.001877	0.278585	0.798673	0	0	0	0.280171	3.13861	0	0	0.00955	0.168741	0.632844
71.75	0	0	0.007388	0.183205	0.470333	0	0	0.013283	0.281043	3.24813	0	0	0.015476	0.227395	0.694927
71.85	0	0	0.006309	0.234909	0.794612	0	0	0.021378	0.267021	3.17824	0	0	0.004571	0.232148	0.713623
71.95	0	0	0.000302	0.212028	0.678765	0	0	0.0084	0.323548	3.17776	0	0	0.017735	0.150707	0.605194
72.05	0	0	0.001397	0.207658	0.628739	0	0	0.03858	0.169249	3.16428	0	0	0.008192	0.19957	0.617556
72.15	0	0	0.009309	0.194572	0.548802	0	0	0.014395	0.344364	3.16116	0	0	0.016531	0.163581	0.563941
72.25	0	0	0.00238	0.255785	0.714769	0	0	0.029427	0.32661	3.13394	0	5.2e-05	0.010657	0.174859	0.690197
72.35	0	0	0.00202	0.164703	0.519488	0	0	0.002423	0.39689	3.20297	0	0	0.006312	0.146652	0.523544
72.45	0	0	4.2e-05	0.195028	0.559558	0	0.000949	0.040229	0.265412	3.14891	0	0	0.015497	0.144013	0.776248
72.55	0	0	0.005712	0.198209	0.697717	0	0	0.006555	0.267762	3.19563	0	0	0.005213	0.206667	0.635946
72.65	0	0	0.00107	0.214852	0.732272	0	0	0.015111	0.198091	3.17941	0	0	0.002013	0.150577	0.520364
72.75	0	2.1e-05	5e-05	0.174675	0.727881	0	0	0.011058	0.261189	3.14769	0	0	0.013504	0.148878	0.551702
72.85	0	0	4e-06	0.15596	0.558067	0	0	0.025849	0.244275	3.17842	0	0	0.005759	0.136954	0.814932
72.95	0	0	0.002696	0.116722	0.57285	0	0	0.024774	0.285662	3.22321	0	0	0.009766	0.156777	0.734342
73.05	0	0	0.009579	0.193175	0.619255	0	2.1e-05	0.005529	0.223975	3.2546	0	9e-06	0.005346	0.185527	0.675223
73.15	0	0	0.014077	0.163294	0.520841	0	0.000861	0.015884	0.250965	3.20595	0	0	0.007049	0.208392	0.54304
73.25	0	0	0.017851	0.198248	0.48489	0	0	0.01433	0.284649	3.34829	0	0	0.016331	0.226992	0.60355
73.35	0	0	0.003243	0.198366	0.656076	0	0	0.005671	0.163703	3.24244	0	7.4e-05	0.002491	0.157856	0.478308
73.45	0	0	0.001384	0.249248	0.593186	0	2e-05	0.022236	0.237302	3.13558	0	4.6e-05	0.001423	0.180786	0.534837
73.55	0	0	0.004004	0.179951	0.558292	0	0	0.023799	0.260019	3.17715	0	1e-06	0.004518	0.183488	0.638619
73.65	0	0	0.009066	0.184488	0.526016	0	0	0.028133	0.221404	3.24355	0	0	0.009187	0.259476	0.679281
73.75	0	0	0.001918	0.134614	0.570766	0	0	0.014762	0.303623	3.22906	0	2.8e-05	0.014125	0.149819	0.540218
73.85	0	0	0.001369	0.178245	0.641277	0	0	0.004418	0.226842	3.20724	0	0	0.007954	0.150606	0.587949
73.95	0	0	0.00031	0.131752	0.600045	0	0	0.015482	0.219579	3.22275	0	0	0.000443	0.140239	0.6584
74.05	0	0	0.003172	0.190555	0.533352	0	0.000781	0.004706	0.208001	3.32666	0	0	5e-06	0.214009	0.54102
74.15	0	0	0.003341	0.169948	0.715106	0	0	0.010185	0.153051	3.18121	0	0	0.013399	0.154947	0.557072
74.25	0	0	5.4e-05	0.118796	0.605106	0	0	0.018887	0.289884	3.38555	0	6.2e-05	0.014342	0.234767	0.501009
74.35	0	0	0.002717	0.194019	0.600644	0	0	0.013823	0.212866	3.22869	0	0	0.015324	0.187222	0.668298
74.45	0	0	0.001136	0.215912	0.491655	0	0	0.009513	0.264469	3.17227	0	0	0.000835	0.141166	0.483404
74.55	0	0	0.010425	0.176213	0.499829	0	0.000682	0.035806	0.32942	3.17822	0	0	0.011592	0.135271	0.540595
74.65	0	0	0.004965	0.222672	0.457425	0	0	0.004938	0.164295	3.32423	0	0	0.00011	0.162561	0.602528
74.75	0	0	0.002368	0.191016	0.579798	0	0	0.033937	0.280032	3.22078	0	0	0.004924	0.169834	0.47756
74.85	0	0	0.003937	0.191707	0.420951	0	1e-06	0.019817	0.232442	3.34806	0	0	0.007195	0.127027	0.533865
74.95	0	0	0.001331	0.153595	0.526303	0	0	0.003646	0.263202	3.16129	0	0	0.004124	0.178915	0.578139
75.05	0	0	0.007278	0.199656	0.521551	0	0.000657	0.017102	0.3389	3.3032	0	0.000104	0.006679	0.172819	0.577632
75.15	0	0	0.004899	0.139982	0.648006	0	0	0.02037	0.195898	3.29268	0	5.4e-05	0	0.175868	0.511044
75.25	0	0	0.000118	0.251584	0.503983	0	0.000608	0.008632	0.21423	3.29031	0	0	0.001903	0.145094	0.459879
75.35	0	0	0.002371	0.201325	0.592651	0	0	0.00732	0.316137	3.22737	0	0	0.006665	0.134678	0.58226
75.45	0	0	0.002107	0.143097	0.617058	0	0	0.013827	0.19797	3.31997	0	0	0.009657	0.144651	0.599877
75.55	0	0	0.002358	0.118378	0.476289	0	0.0006	0.011591	0.297408	3.32759	0	0	0.007073	0.132041	0.564914
75.65	0	0	0.0051	0.176023	0.526698	0	0	0.019506	0.201427	3.22591	0	9.7e-05	0.007155	0.130603	0.559937
75.75	3.7e-05	0	0.003994	0.181429	0.649057	0	0.000633	0.00886	0.277435	3.33924	0	0	0.004857	0.118159	0.491289
75.85	0	0	0.002173	0.212757	0.474257	0	0	0.021651	0.235429	3.31913	0	0	0.009291	0.12193	0.537985
75.95	0	0	0	0.210262	0.726318	0	0	0.001805	0.165862	3.23894	0	0	0.002754	0.133238	0.527687
76.05	0	0	0.008656	0.162504	0.626029	0	0.000664	0.011832	0.190631	3.33728	0	0	0.011452	0.144051	0.63302
76.15	0	0	7.6e-05	0.111307	0.615257	0	0.000235	0.024468	0.246797	3.3346	0	0	0.022061	0.153285	0.465415
76.25	0	0	0	0.161549	0.657411	0	0	0.019194	0.209326	3.26406	0	0	0.01136	0.162229	0.568456
76.35	0	0	0.005636	0.121443	0.50022	0	0	0.003991	0.155706	3.26849	0	0	0.001971	0.14253	0.556942
76.45	0	0	0.001213	0.239459	0.574634	0	1e-05	0.015263	0.18088	3.33778	0	0	0.016254	0.141723	0.593019
76.55	0	0	0.001201	0.136627	0.541131	0	0	0.006541	0.241696	3.31949	0	0	0.003629	0.15559	0.587833
76.65	0	0	0.002945	0.124664	0.575724	0	0	0.040284	0.166517	3.24557	0	0	0.006131	0.162746	0.513204
76.75	0	0	4.3e-05	0.157737	0.623163	0	0.002885	0.015801	0.165601	3.29166	0	0	0.004274	0.105376	0.563502
76.85	0	0	0.002358	0.179475	0.478093	0	0	0.00693	0.203698	3.35101	0	0	0.009238	0.137736	0.672129
76.95	0	2.3e-05	0.001703	0.165284	0.500047	0	0	0.009083	0.251583	3.29554	0	0	0.000331	0.15258	0.545943
77.05	0	0	0.007247	0.20873	0.470003	0	0	0.008473	0.152303	3.25475	0	0	0.001557	0.146357	0.556266
77.15	0	0	0.003468	0.174858	0.602192	0	0	0.012535	0.168884	3.17419	0	0	0.007401	0.171674	0.456208
77.25	0	0	1.5e-05	0.113669	0.544671	0	6.5e-05	0.021506	0.207188	3.34168	0	1.3e-05	0.017429	0.101635	0.555754
77.35	0	0	0.002156	0.161807	0.363162	0	0.000331	0.010173	0.213625	3.26862	0	0	0.004101	0.135912	0.476709
77.45	0	0	0.005712	0.107617	0.430547	0	0	3.2e-05	0.21496	3.28244	0	0	4.1e-05	0.109341	0.543067
77.55	0	0	0.003468	0.237561	0.495661	0	1.3e-05	0.006068	0.199237	3.35063	0	0	0.005278	0.149551	0.460837
77.65	0	0	8e-06	0.144954	0.539071	0	0	0.007015	0.137191	3.38115	0	0	0.001395	0.155294	0.491885
77.75	0	0	0	0.173112	0.435929	0	0	0.00566	0.211761	3.32514	0	0	0.003563	0.168652	0.405736
77.85	0	0	0.001507	0.115999	0.345515	0	0.000195	0.008382	0.145766	3.18442	0	0	0.003818	0.115183	0.568109
77.95	0	0	0.008604	0.147114	0.519785	0	0	0.006596	0.127362	3.4364	0	0	3e-06	0.127917	0.517044
78.05	0	0	0.002692	0.166689	0.520245	0	0	0.00331	0.185478	3.23631	0	0	0.003488	0.145949	0.436026
78.15	0	8e-06	0.000258	0.133253	0.473878	0	0	0.014639	0.15648	3.24309	0	0	0.008544	0.080844	0.571955
78.25	0	0	0.002994	0.230686	0.492406	0	0	0.011076	0.251244	3.14508	0	0	0.008223	0.13302	0.525862
78.35	0	0	6.5e-05	0.148772	0.451993	0	0	0.009206	0.181504	3.39377	0	0	0.002366	0.124718	0.512438
78.45	0	0	4.4e-05	0.17879	0.656168	0	0	0.008616	0.1456	3.47573	0	0	0.005153	0.173487	0.3366
78.55	0	0	0.004846	0.140898	0.591496	0	0	0.009618	0.139212	3.22817	0	0	0.00368	0.133537	0.474415
78.65	0	0	0.004296	0.140142	0.434504	0	0	0.005194	0.200695	3.21664	0	0	0.00723	0.091039	0.497591
78.75	0	0	0	0.217224	0.585779	0	0	0.019624	0.174928	3.30633	0	0	0.001691	0.141853	0.389977
78.85	0	0	0.009239	0.120381	0.35242	0	0	0.004742	0.173831	3.28938	0	0	0.006151	0.156163	0.441892
78.95	0	0	0	0.087195	0.461836	0	0	0.018487	0.109124	3.41808	0	0	0.001932	0.129096	0.454235
79.05	0	0	0.002709	0.185562	0.409121	0	0	0.012186	0.124956	3.36319	0	0	0.003957	0.148016	0.588201
79.15	0	0	0.00408	0.210662	0.503504	0	0	0.026157	0.227795	3.34727	0	0	0.001203	0.114163	0.428927
79.25	0	0	0.002338	0.087592	0.512651	0	6.8e-05	0.023114	0.176374	3.32559	0	0	0.010352	0.112898	0.467677
79.35	0	0	0.001193	0.188095	0.50507	0	0	0.000685	0.144902	3.37806	0	0	0.006775	0.079913	0.35809
79.45	0	0	0.003665	0.138908	0.48214	0	7e-06	0.010422	0.14756	3.24099	0	0	0.006939	0.170107	0.390213
79.55	0	7.2e-05	0.005672	0.143986	0.569565	0	0	0.008452	0.125672	3.48848	0	0	0.003372	0.134177	0.479866
79.65	0	0	0.001073	0.119404	0.46043	0	0	0.019678	0.185006	3.53112	0	0	0.004851	0.108579	0.576275
79.75	0	0	0.003696	0.10464	0.417351	0	0	0.004152	0.108772	3.35527	0	0	0.009277	0.119506	0.479282
79.85	0	0	2e-06	0.154155	0.472283	0	0	0.017276	0.150522	3.20477	0	3.2e-05	0.003538	0.123322	0.443653
79.95	0	0	0.002386	0.142104	0.379011	0	2e-06	0.025898	0.181387	3.32753	0	0	4.8e-05	0.126096	0.387746
80.05	0	0	0.003664	0.143159	0.460385	0	0	0.008106	0.200718	3.50524	0	0	0.013721	0.236028	0.457487
80.15	0	0	0.001169	0.167126	0.372621	0	0	0.016019	0.134713	3.3987	0	0	0.003745	0.125672	0.486816
80.25	0	0	0	0.124531	0.453925	0	0	0.013523	0.163578	3.37198	0	0	0.005175	0.11784	0.436589
80.35	0	0	0.00674	0.074636	0.49603	0	0	0.016968	0.176375	3.41451	0	0	0.005816	0.128217	0.458381
80.45	0	0	0	0.132036	0.406965	0	0	0.015995	0.147696	3.38904	0	0	0.004213	0.112543	0.456247
80.55	0	0	0.002917	0.139386	0.393121	0	0	0.003912	0.156277	3.52658	0	0	0.012955	0.163973	0.428761
80.65	0	5.1e-05	0.002299	0.121607	0.445439	0	0	0.015826	0.139457	3.1878	0	0	0.001106	0.110173	0.38281
80.75	0	0.000162	0.000885	0.178336	0.485884	0	0	0.009811	0.109811	3.36345	0	0	0.006175	0.114377	0.471372
80.85	0	0	0.003398	0.104916	0.436811	0	0	0.008668	0.141657	3.44753	0	0	0.008447	0.107341	0.428891
80.95	0	0	0.003049	0.213033	0.394624	0	0	0.009676	0.137513	3.44577	0	0	0.010031	0.10294	0.447107
81.05	0	0	0.003701	0.098868	0.566631	0	0	0.019828	0.168321	3.38235	0	0	0.003315	0.175273	0.453818
81.15	0	0	0.000962	0.115897	0.398978	0	0	0.009312	0.129561	3.4864	0	0	0.006791	0.134453	0.426152
81.25	0	0	4.6e-05	0.130729	0.561278	0	0	0.013396	0.113451	3.39328	0	0	0.004165	0.127532	0.461982
81.35	0	0	0.001317	0.091059	0.473068	0	0	0.011497	0.146646	3.27617	0	0	0.001708	0.092771	0.363219
81.45	0	0	0.002238	0.121489	0.424827	0	0	0.006104	0.155797	3.5349	0	0	0.006325	0.119002	0.475279
81.55	0	0	0.005508	0.182701	0.395511	0	0	0.010933	0.137509	3.32358	0	0	0.006978	0.123909	0.451195
81.65	0	0	0.001917	0.164528	0.48337	0	0	0.019853	0.107436	3.48255	0	0	0.004719	0.144727	0.414035
81.75	0	0	0.002482	0.162098	0.343287	0	0	0.006093	0.145365	3.41302	0	0	0.005278	0.111424	0.446589
81.85	0	0	0.01169	0.159815	0.44724	0	0.00255	0	0.10224	3.54828	0	0	0.001431	0.089436	0.382601
81.95	0	0	0.000228	0.170102	0.220221	0	0	0.013638	0.120078	3.2654	0	0	0	0.10046	0.410165
82.05	0	0	0.002753	0.068313	0.387286	0	0	0.007817	0.152115	3.45174	0	0	0.002987	0.098374	0.436139
82.15	0	0	0.002562	0.136604	0.362014	0	0	0.012199	0.125001	3.3099	0	0	0.001763	0.14906	0.487243
82.25	0	0	0.001035	0.128026	0.404939	0	0	0.022795	0.168195	3.49317	0	0	6.6e-05	0.101672	0.37493
82.35	0	0	0.00723	0.134468	0.344672	0	0	0.011744	0.149042	3.52005	0	0	0.001069	0.135351	0.539778
82.45	4e-05	0	1e-05	0.087302	0.393448	0	7e-06	0.009068	0.128198	3.37895	0	8.3e-05	0.009182	0.134822	0.421131
82.55	0	7.1e-05	0.000907	0.095038	0.409853	0	0	0.010649	0.195717	3.41043	0	0	0.003336	0.125808	0.405046
82.65	0	5.2e-05	0.00551	0.089826	0.38136	0	0	0.008008	0.170862	3.53935	0	0	0.001878	0.10922	0.471035
82.75	0	0	0.002561	0.103727	0.285309	0	0	0.0141	0.1535	3.41558	0	0	0.003023	0.128924	0.44627
82.85	0	0	0	0.140153	0.418409	0	0	0.002454	0.11247	3.52103	0	0	0.003145	0.096565	0.289743
82.95	0	0	3.4e-05	0.116702	0.370539	0	0	0.01104	0.119197	3.27253	0	0	0.00858	0.104526	0.439604
83.05	0	0	0.000487	0.138274	0.393332	0	0	0.001942	0.08944	3.45393	0	0	0.003445	0.160229	0.436329
83.15	0	0	0.006635	0.109888	0.373606	0.000102	0	0.010626	0.152534	3.53191	0	0	0.000124	0.075538	0.328176
83.25	9.9e-05	0	0.003956	0.11342	0.334673	0	5.9e-05	0.015111	0.096212	3.48921	0	0	0.001746	0.112356	0.360079
83.35	0	0	0.004875	0.106675	0.482662	0	0	0.015329	0.120868	3.48033	0	0	0.001832	0.111921	0.395376
83.45	0	0	8e-06	0.132019	0.362625	0	0	0.005704	0.138823	3.34246	0	4.8e-05	2e-05	0.114632	0.371796
83.55	0	0	0	0.105411	0.321332	0	0	0.014574	0.091737	3.53594	0	0	0.001072	0.098678	0.375728
83.65	0	0	0	0.127705	0.411168	0	0	0.007556	0.127352	3.4179	0	0	0.006254	0.119855	0.377965
83.75	0	0	4.6e-05	0.103104	0.421744	0	0	0.00579	0.114062	3.59576	0	0	0.006531	0.111325	0.358584
83.85	0	0	0.001918	0.105381	0.311225	0	0	0.005484	0.133536	3.45118	0	0	0.003269	0.09479	0.404553
83.95	0	0	0.001008	0.087827	0.283331	0	0	0.015399	0.064224	3.46816	0	0	0.002667	0.137018	0.318157
84.05	0	0	0.009427	0.123909	0.309319	4e-05	0	0.012904	0.112543	3.22771	0	0	0.005337	0.089157	0.441115
84.15	0	0	0.00367	0.126165	0.47048	0.000149	0	0.009399	0.116189	3.6833	0	0	0.002084	0.050966	0.30546
84.25	0	0	0.000992	0.145362	0.369921	0.000223	0	0.00425	0.133549	3.44975	0	0	0.000685	0.117912	0.338163
84.35	0	0	0	0.17881	0.377241	0	0	0.013301	0.114209	3.48962	0	0	7.5e-05	0.114242	0.327335
84.45	0	0	0.001353	0.133617	0.328328	0	0	0.001821	0.114555	3.53005	0	0	0.009937	0.122127	0.295518
84.55	0	0	0.002975	0.066252	0.333177	0	0	0.020185	0.099054	3.6185	0	0	0.001131	0.091151	0.388374
84.65	0	0	0.003027	0.146104	0.410265	0	0	0.012213	0.140505	3.53641	0	0	0.00165	0.15243	0.369386
84.75	0	0	0.001317	0.106419	0.430641	0	0	0.008567	0.093925	3.62134	0	0	0.002274	0.084669	0.383076
84.85	0	0	2.3e-05	0.111371	0.388088	0	0	0.005534	0.062908	3.41634	0	0	0.008927	0.089964	0.339601
84.95	0	0	0.00133	0.10874	0.325693	0	0	0.004471	0.071568	3.11979	0	0	0.00082	0.114585	0.392908
85.05	0	0	0.003315	0.140934	0.305495	0	0	0.008186	0.087952	3.39631	0	0	0.005792	0.097966	0.354402
85.15	0	0	0.003917	0.07924	0.353036	0	0	0.005764	0.070737	3.9638	0	0	0.000941	0.111795	0.393732
85.25	0	0	0.001847	0.076789	0.347178	0	0	0.004326	0.087634	3.29998	0	0	0.004454	0.061949	0.30808
85.35	0	0	0	0.166483	0.304846	0	0	0.002667	0.124303	3.7808	0	0	0.001878	0.122074	0.278136
85.45	0	0	0.004588	0.089473	0.433518	0	0	0.014769	0.106325	3.63425	0	0	0.010514	0.107215	0.327373
85.55	0	0	0	0.081592	0.342638	0	0	0.017991	0.101699	3.05383	0	0	0.001022	0.09631	0.405229
85.65	0	0	0.000243	0.149301	0.34075	0	0	0.006218	0.105925	3.32063	0	1.7e-05	0.00245	0.078483	0.331297
85.75	0	0	0.005708	0.09494	0.358793	0	0	0.000991	0.078268	3.66414	0	0	0.005271	0.09477	0.290246
85.85	0	0	0.001173	0.095577	0.370531	0	0	0.008139	0.064068	3.94434	0	0	0.001787	0.108852	0.282852
85.95	0	0	0.002651	0.098829	0.311086	0	0	0.00116	0.11804	3.46356	0	0	0.002357	0.105931	0.332551
86.05	0	0	0.00739	0.129984	0.336805	0	0	0.005435	0.092752	3.68301	0	0	0.001829	0.14064	0.286939
86.15	0	0	0.006293	0.12142	0.36733	0	0	0.010504	0.04493	3.87958	0	0	0.004375	0.108394	0.259735
86.25	0	0	0.008804	0.147626	0.296823	0	0	0	0.070546	3.9543	0	0	0.008202	0.10818	0.365524
86.35	0	0	0.008356	0.090391	0.317231	0	0.002351	0.02018	0.146452	3.35933	0	0	0.003692	0.078413	0.306718
86.45	0	0	5e-05	0.093408	0.355486	0	0	0.007437	0.130768	3.82117	0	0	0.004406	0.106706	0.276097
86.55	0	4e-06	0.001877	0.091378	0.426557	0	0	0.018024	0.101279	4.07504	0	0	0.003261	0.102272	0.328825
86.65	0	0	0.004598	0.112179	0.304901	0	0	0.005764	0.114267	3.32292	0	0	0.005079	0.076896	0.271719
86.75	0	0	0	0.085047	0.30157	0	0	0.007957	0.073266	3.08621	0	0	0.003376	0.076273	0.280767
86.85	0	0	0.001471	0.06316	0.317146	0	0	0.009893	0.117684	3.1766	0	0	0.001973	0.06561	0.362444
86.95	0	0	0.004192	0.112585	0.30389	0	0	0	0.101892	3.42402	0	5.8e-05	0.000251	0.093578	0.289887
87.05	0	0	1.9e-05	0.128215	0.285539	0	0	0.000962	0.146556	3.76186	0	0.000403	0.006523	0.097239	0.30974
87.15	0	0	0.001151	0.068756	0.248017	0	0	0.008419	0.078182	3.24021	0	0	6.8e-05	0.048514	0.304231
87.25	0	0	0.001728	0.102158	0.384458	0	2e-05	0.00691	0.092387	4.27428	0	0	0.006728	0.092013	0.293368
87.35	0	0	0.003794	0.099308	0.330439	0	0	0.013289	0.10056	3.19474	0	0	0.00647	0.110504	0.241475
87.45	0	0	0	0.095638	0.438563	0	0	0.0116	0.107215	3.28138	0	0	0.005658	0.091036	0.32529
87.55	0	0	7.4e-05	0.114495	0.391487	0	0	0.001523	0.060803	4.51854	0	0	0.003236	0.131327	0.334913
87.65	0	0	0.001873	0.142808	0.375509	0	0	0.007862	0.096748	4.07611	0	0	0.003547	0.094977	0.342313
87.75	0	0	0.001151	0.103679	0.351524	0	0	0.012603	0.082429	2.82508	0	0	0.006146	0.093747	0.333157
87.85	0	0	0	0.086748	0.38061	0	0	0.005712	0.105605	3.51982	0	1.2e-05	0.000805	0.059847	0.302273
87.95	0	0	0.001208	0.103708	0.384041	0	0	0.005111	0.074713	3.17307	0	0	0.006023	0.078046	0.374299
88.05	0	0	0	0.059501	0.414663	0	0	0.004114	0.0837	4.42709	0	0	0	0.094362	0.262622
88.15	0	0	0	0.082215	0.267487	0	0	0.007074	0.082793	3.69423	0	0	0.004685	0.098539	0.27082
88.25	0	0	0.003043	0.080635	0.387896	0	0	0.007977	0.079796	3.33123	0	0	0.002879	0.097296	0.346835
88.35	0	0	0.013915	0.082734	0.357504	0	0	0.014855	0.089022	4.06086	0	0	0.002048	0.050346	0.32164
88.45	0	4.4e-05	0.006328	0.10266	0.384013	0	0	0.010265	0.126602	3.40523	0	0	0.0031	0.050637	0.259524
88.55	0	0.000773	0.002867	0.09084	0.313482	0	0	0.005041	0.094809	3.15129	0	0	0.002841	0.091722	0.25472
88.65	0	0.000871	0.002569	0.088046	0.317752	0	8e-06	0.009261	0.091449	3.91148	0	3e-06	0.008149	0.036333	0.26628
88.75	0	0.001128	0.00079	0.05891	0.341153	0	0	0.021804	0.068452	3.4181	0	0	0.007892	0.044094	0.316022
88.85	0	0	0	0.062482	0.353408	0	0	0.011314	0.086119	3.61092	0	0	0.002219	0.079165	0.298037
88.95	0	0	0.002152	0.105076	0.326979	0	0	0.005681	0.082067	3.89374	0	0	0.004023	0.095172	0.299497
89.05	0	0	0.004103	0.08678	0.322214	0	0	0.003303	0.09353	3.42602	0	0	0.009318	0.084865	0.329227
89.15	0	0	0.007128	0.072357	0.322107	0	0	0.008268	0.04448	3.78965	0	0	0.00246	0.098117	0.192744
89.25	0	0	7.3e-05	0.127331	0.176143	0	0	0	0.05693	3.6487	0	0	0.006684	0.0588	0.258814
89.35	0	0	0	0.102359	0.341869	0	0	0.009926	0.064424	3.91368	0	0	0.002254	0.149999	0.302035
89.45	0	0	0.001948	0.065897	0.37203	0	0	0.005695	0.104457	4.78559	0	0	0.000977	0.047074	0.284504
89.55	0	0	7e-05	0.125084	0.326658	0	0	0.014168	0.084621	3.43537	0	0	0.000197	0.077181	0.281917
89.65	0	0	2.7e-05	0.059399	0.306337	0	0	0.007596	0.049114	3.973	0	0	0	0.058396	0.270827
89.75	0	0	0	0.108227	0.383426	0	0	0.008384	0.064511	3.41064	0	0	0	0.067574	0.273851
89.85	0	0	0.003484	0.088199	0.42518	0	0	0.015593	0.086114	4.1961	0	0	0.001427	0.093769	0.303269
89.95	0	0	0.003253	0.122846	0.321988	0	0	0.004844	0.046899	4.39881	0	0	0	0.07549	0.349802
90.05	0	0	0.007189	0.064697	0.279238	0	0	0.005368	0.045355	3.63315	0	0	1e-06	0.105248	0.249131
90.15	0	0	7.6e-05	0.102318	0.257677	0	0	0.003761	0.112688	4.27883	0	0	0.001588	0.089514	0.253983
90.25	0	0	0.001208	0.095416	0.268387	0	0	0.008242	0.090284	4.49556	0	0	0.004241	0.0808	0.177836
90.35	0	0	0.002556	0.148496	0.243124	0	0	0.011705	0.101508	4.76552	0	0	0.000115	0.104911	0.259641
90.45	0	0	0	0.069309	0.356711	0	0	0.014838	0.054971	3.97321	0	0	0.002535	0.082798	0.303296
90.55	0	0	0.001802	0.08504	0.294441	0	0.002055	0.00367	0.049332	4.05979	0	0	0	0.086466	0.288277
90.65	0	0	0.000102	0.032402	0.372616	0	0	0.002389	0.078574	3.37801	0	0	0.006468	0.086896	0.275534
90.75	0	0	0.000113	0.082727	0.23093	0	0	0.006752	0.092439	3.90511	0	0	0.001523	0.113745	0.276949
90.85	0	0	0.003928	0.078037	0.293692	0	0	0.005323	0.0792	4.24568	0	0	0.001791	0.078727	0.259041
90.95	0	0	0.003791	0.04254	0.319585	0	0	0.003362	0.058396	3.54236	0	0	0.004482	0.053802	0.307465
91.05	0	0	0.001098	0.054943	0.306161	0	0	0.004872	0.082906	3.7328	0	0	0.002958	0.036592	0.264624
91.15	0	0	2.8e-05	0.067633	0.341111	0	0	0.00547	0.069161	4.21198	0	0	0.003603	0.050623	0.237932
91.25	0	0	0.004181	0.079661	0.265783	0	0.001772	0.006565	0.071169	3.94906	0	0	0.005132	0.060636	0.357546
91.35	0	0	0.001734	0.06178	0.412016	0	0	0.004011	0.042763	4.20102	0	0	0.001312	0.049243	0.27258
91.45	0	0	0.001466	0.080915	0.247843	0	0	0.00326	0.11497	3.2856	0	0	0.007826	0.039039	0.331004
91.55	0.000364	0	0.002147	0.059116	0.304206	0	0	0.004037	0.076226	3.91409	0	0.002565	5.9e-05	0.092927	0.20269
91.65	0	0	0.00096	0.096192	0.336565	0	0	0.017675	0.070714	3.92476	0	0	0.00417	0.045437	0.341903
91.75	0	0	0	0.058561	0.324808	0	0	0.002506	0.058261	3.7761	0	0	0.004279	0.069944	0.249297
91.85	0	0	0.001282	0.080771	0.378263	0	0	0.003194	0.056029	3.82157	0	0	0.004064	0.105902	0.172006
91.95	0	0	0.006044	0.067518	0.506689	0	0	0.002912	0.036109	3.39399	0	0	0.002566	0.083725	0.276715
92.05	0	0	0	0.085897	0.317921	0	0	0.007304	0.106342	4.11434	0	0	0.003438	0.071935	0.245467
92.15	0	0	5e-06	0.095499	0.276666	0	0	3e-06	0.077695	5.12406	0	0	0.007526	0.070876	0.310789
92.25	0	0	0.005941	0.073396	0.306774	0	0	0	0.072643	3.21092	0	0	0.004619	0.093355	0.235318
92.35	0	0	0.000272	0.082344	0.239874	0	0	0.000804	0.048854	3.73521	0	0	0.005351	0.045486	0.255476
92.45	0	0	0.001296	0.125625	0.339513	0	0	0.002753	0.073715	4.38521	0	0	2e-06	0.064712	0.246557
92.55	0	0	0.003185	0.042303	0.425545	0	0	1.1e-05	0.060091	3.88574	0	0	3.1e-05	0.068064	0.246344
92.65	0	0	0	0.054019	0.31672	0	0	0.004258	0.06946	4.05632	0	0	0.003143	0.07573	0.253054
92.75	0	0	0.002276	0.088002	0.310821	0	0	0.001206	0.065971	3.65134	0	0	0.006475	0.122389	0.2565
92.85	0	0	0.005998	0.056984	0.329604	0	0	0.006414	0.07279	3.15469	0	0	0.000173	0.101957	0.250801
92.95	0	0	0.001275	0.072728	0.274456	0	0	0.002401	0.076048	4.08785	0	0	0.000829	0.058442	0.20733
93.05	0	0	0.000942	0.066828	0.20493	0	0.001592	0.016943	0.04782	3.97199	0	0	0.004496	0.08182	0.210073
93.15	0	0	0	0.054393	0.30791	0	0	0.007023	0.08971	3.93904	0	0	0	0.102845	0.263189
93.25	0	0	0.000424	0.071476	0.371062	0	0	0.006237	0.041076	3.69986	0	0	0.00236	0.107197	0.299158
93.35	0	0	0	0.042501	0.386486	0	0	0	0.039975	3.84751	0	0	0.008308	0.066725	0.250916
93.45	0	0	0.001079	0.080913	0.259985	0	0	0.01092	0.044153	2.85768	0	0	0.004507	0.073462	0.228574
93.55	0	0	7e-05	0.073672	0.25801	6e-06	0	8.9e-05	0.056934	3.82072	0	0	0.008398	0.056347	0.248506
93.65	0	0	0.005005	0.095668	0.340033	0	6.6e-05	0.015775	0.08299	3.83305	0	0	0.001912	0.101549	0.280036
93.75	0	0	0.005033	0.042606	0.398493	0	0	0.006386	0.09685	3.76545	0	0	0.000853	0.064506	0.265544
93.85	0	0	0	0.061496	0.302124	0	0	0.003176	0.057463	4.66803	0	0	0.003463	0.07779	0.250352
93.95	0	0	0.001531	0.058318	0.162152	0	0	0.009368	0.065431	3.77485	0	0	0.007566	0.065975	0.296553
94.05	0	0	1.2e-05	0.053969	0.265672	0	0	0	0.069945	3.89941	0	0	0.010707	0.103882	0.217067
94.15	0	0	5.5e-05	0.105199	0.367543	0	0	0.00522	0.033861	3.87692	0	0	0.000444	0.08411	0.269911
94.25	0	0	0.001271	0.067474	0.227096	0	0	0.005512	0.078299	3.98395	0	0	0.001997	0.081721	0.221854
94.35	0	0	6.2e-05	0.0535	0.225274	0	0	0.002908	0.071738	4.57622	0	0	0.002863	0.066037	0.238084
94.45	0	7e-06	0.001153	0.053276	0.305836	0	0	0.006136	0.059578	3.97947	0	0	0.001237	0.036411	0.307661
94.55	0	0	0.004469	0.075917	0.219707	0	0	0	0.075025	4.42313	0	0	0.008733	0.085036	0.233538
94.65	0	0	0.000885	0.073048	0.339219	0	0	0.001408	0.086871	4.23323	0	0	0.003154	0.041573	0.265716
94.75	0	0	0.001818	0.090265	0.219376	0	0	0.003652	0.057348	4.88486	0	0	0.001613	0.027861	0.258552
94.85	0	0	0.001535	0.078171	0.282849	0	0	0.012825	0.052996	3.85801	0	0	0.002671	0.062164	0.260301
94.95	0	0	0.001525	0.058485	0.306747	0	0	0.005498	0.085568	4.13053	0	0	0.003056	0.078097	0.221528
95.05	0	0	0.000804	0.094803	0.321269	0	0	0.004666	0.092899	3.95836	0	0	0.002551	0.125561	0.228353
95.15	0	0	0	0.075165	0.263536	0	0	0.003194	0.045	4.11378	0	0	0.005158	0.069961	0.282068
95.25	0	0	0.000874	0.087443	0.172964	0	0	0.007758	0.048972	4.80273	0	0	0.001231	0.077921	0.220473
95.35	0	3.7e-05	0.001322	0.066406	0.301887	0	0	0.003254	0.078785	4.2112	0	0	0.008136	0.061896	0.222409
95.45	0	0	0.002676	0.109955	0.199788	0	0.001432	0.002561	0.038452	4.40258	0	0	0.004761	0.068769	0.264122
95.55	0	0	0.000287	0.064896	0.278923	0	0	0.00587	0.047654	3.99387	0	0	0.00169	0.056992	0.241721
95.65	0	0	0.003597	0.056836	0.253716	0	0	0.002139	0.081505	4.52268	0	0	0.001245	0.041655	0.211609
95.75	0	2.1e-05	3.5e-05	0.051742	0.339339	0	0	0.00574	0.045475	3.99333	0	0	0	0.083652	0.272525
95.85	0	0	0.007661	0.051338	0.309377	0	0	0.00321	0.066415	4.28747	0	0	0.005641	0.095637	0.231585
95.95	0	0	0	0.05264	0.403333	0	0	0.000807	0.098837	4.89583	0	0	0	0.091177	0.203825
96.05	0	0	0	0.039998	0.277372	0	0	0.006864	0.048128	3.62453	0	0	0	0.054603	0.208436
96.15	0	0	0	0.062227	0.305092	0	0	0	0.081819	3.87352	0	0	0.001619	0.075965	0.268057
96.25	0	0	0.002403	0.049706	0.269517	0	0	0.004305	0.050083	4.07459	0	0	0.004374	0.091543	0.277615
96.35	0	0	6.4e-05	0.05031	0.190157	0	0	0.003521	0.087301	3.92629	0	0	0.000198	0.027701	0.220086
96.45	0	0	0.004303	0.032595	0.262268	0	0	0.006134	0.050434	3.96931	0	0	0.00142	0.047899	0.24917
96.55	0	0	0.001129	0.04809	0.313564	0	0	0	0.085665	4.1579	0	0	1.5e-05	0.047499	0.17898
96.65	0	0	0	0.044174	0.252236	0	0	0.00974	0.066187	4.33546	0	0	0.00683	0.090485	0.284329
96.75	0	0	0.001113	0.078735	0.262155	0	0	0.000441	0.053379	4.51866	0	0	0.000573	0.072652	0.209126
96.85	0	0	0.001119	0.056346	0.343074	0	0	0	0.078599	5.08501	0	0	2.8e-05	0.062596	0.236632
96.95	0	0	0.003785	0.074694	0.310463	0	0	0	0.060814	4.15988	0	0	0.00116	0.0802	0.256808
97.05	0	0	0.001252	0.053871	0.239432	0	0.001264	0.003634	0.04824	4.49875	0	0	0.000993	0.054218	0.175864
97.15	0	0	0.002917	0.054729	0.312264	0	0	0.003109	0.066009	4.1622	0	0	0.006003	0.0805	0.234823
97.25	0	0	0.001223	0.072665	0.232407	0	0	0.000746	0.070279	3.70546	0	0	0	0.059001	0.242374
97.35	0	0	0	0.082661	0.317663	0	0	0.011337	0.084965	4.32715	0	0	0.001778	0.058565	0.202799
97.45	0	0	1.3e-05	0.077065	0.339162	0	1.9e-05	0.009347	0.027588	4.10921	0	0	0.000296	0.037223	0.205382
97.55	0	0	0	0.076075	0.240006	0	4e-06	9e-06	0.068276	4.86222	0	0	0.002	0.042712	0.179047
97.65	0	0	0	0.057204	0.246355	0	0.001149	0.007262	0.046553	4.30213	0	0	0.008888	0.041174	0.266728
97.75	0	0	0	0.050469	0.261047	0	3.7e-05	0	0.061534	4.3096	0	0	0.001635	0.06247	0.240252
97.85	0	0	0	0.060091	0.230383	0	0	0.007865	0.039821	4.49653	0	0	0	0.04906	0.222484
97.95	0	0	0.014484	0.039317	0.21768	0	0	0.005116	0.046284	5.3784	0	0	0.001493	0.076834	0.270431
98.05	0	0	0.000983	0.05518	0.261356	0	0	0.007213	0.048347	4.6025	0	0	0	0.06649	0.248569
98.15	0	0	0.002758	0.074589	0.163679	0	0	0.002375	0.061724	4.73086	0	0	0	0.063853	0.210499
98.25	0	0	0.00092	0.084434	0.270197	0	0	0.00241	0.049687	4.77143	0	5.8e-05	0.000102	0.056099	0.204901
98.35	0	0	0	0.034488	0.25576	0	0.0001	2.6e-05	0.077128	4.46926	0	0	0.005048	0.078582	0.183215
98.45	0	0	0	0.041274	0.186674	0	0.001103	0.002427	0.033217	4.38133	0	0	5.4e-05	0.060245	0.225626
98.55	0	0	0	0.065307	0.190963	0	0	0.007383	0.061016	5.07211	0	0	0.002124	0.051562	0.342404
98.65	0	0	0	0.060796	0.259179	0	0.000902	0.007211	0.043746	4.4302	0	0	0.001167	0.047128	0.26561
98.75	0	0	0.000864	0.059208	0.251441	0	0	0.000582	0.077597	3.91949	0	0	0.005373	0.058947	0.146327
98.85	0	0	0.004798	0.056089	0.286545	0	0	0.000393	0.039879	5.1123	0	0	0.000694	0.047308	0.195348
98.95	0	0	0	0.050322	0.276726	0	0	0.000669	0.045179	5.20399	0	0	0.001578	0.036568	0.197115
99.05	0	0	0.001868	0.043028	0.230988	0	0	0.000348	0.039781	4.45794	0	0	0.006137	0.073936	0.203987
99.15	0	0	0.00164	0.063537	0.245628	0	7e-06	0.007658	0.064916	4.85555	0	0	0.001469	0.063126	0.218581
99.25	0	0	2.8e-05	0.08736	0.236268	0	8.6e-05	0.005566	0.027736	4.76042	0	0.00025	0.008078	0.081221	0.181642
99.35	0	0	0.000117	0.04232	0.290358	0	0.000881	0	0.058265	5.56308	0	0	0.004693	0.046072	0.227215
99.45	0	0	0.001724	0.058107	0.268995	0	0	0.006533	0.052386	4.62105	0	0	0	0.058433	0.25477
99.55	0	0	0	0.047859	0.257606	0	0	0	0.054264	3.99577	0	0	0.002401	0.071435	0.273098
99.65	0	0	0	0.032937	0.321721	0	0	0.001077	0.042369	5.25183	0	0	0.00977	0.07843	0.190589
99.75	0	0	0	0.037246	0.24411	0	0	0	0.048983	4.65338	0	0	0.001951	0.075947	0.251413
99.85	0	0	0	0.082201	0.215447	0	0.000799	0.006897	0.043108	5.00064	0	0	0.004705	0.053635	0.186478
99.95	0	0	0	0.028356	0.160702	0	0	0	0.065268	4.38969	0	0	0.002071	0.067777	0.183705
100.05	0	0	0	0.027681	0.267524	0	0	0.001702	0.047468	5.03624	0	0	0.000186	0.039169	0.219767
100.15	0	0	0	0.071269	0.235309	0	0.000792	0.003891	0.055353	5.06736	0	0	0	0.044096	0.26336
100.25	0	0	0.002534	0.039932	0.193141	0	0	0	0.038581	4.84747	0	0	3.2e-05	0.025813	0.181479
100.35	0	0	2e-05	0.036162	0.149305	0	0.000809	0.008219	0.044467	4.99391	0	0	0.003015	0.048007	0.2253
100.45	0	0	0	0.067852	0.207282	0	0	0.010004	0.108456	5.18736	0	0	0.000978	0.029889	0.24184
100.55	0	0	0.002585	0.05709	0.210383	0	0.000788	0	0.06511	5.30176	0	0	0.003389	0.076376	0.23776
100.65	0	0	0.000712	0.040607	0.308451	0	0.000375	0	0.045722	4.26376	0	0	0.002589	0.062467	0.193564
100.75	0	0	1.5e-05	0.065981	0.295984	0	2.1e-05	0.002162	0.056163	5.28252	0	0	8e-06	0.03168	0.188929
100.85	0	7.5e-05	0.000171	0.058401	0.336047	0	0	0	0.042507	4.64576	0	0	0.002015	0.08201	0.280443
100.95	0	0.0002	0.000252	0.068394	0.245775	0	0	0	0.030548	5.19005	0	0	0.004436	0.04282	0.193309
101.05	0	0	0	0.033105	0.207171	0	0	0.004929	0.040474	5.27952	0	0	0.00055	0.067648	0.196855
101.15	0	0.000126	0	0.030911	0.251421	0	0	0.003149	0.039813	4.97712	0	0	0.003462	0.036052	0.157094
101.25	0	4.3e-05	0	0.043117	0.118369	0	3.8e-05	0.006811	0.072844	4.78838	0	0	1e-06	0.047436	0.225658
101.35	0	0	0	0.023974	0.215934	0	0	0	0.076021	5.23967	0	0	0	0.070262	0.228394
101.45	0	0	0.00238	0.065665	0.295356	0	0	0.003079	0.054342	4.91646	0	0	0.001174	0.042742	0.295008
101.55	0	0.000105	0.00019	0.019681	0.232195	0	0	0.007217	0.031457	4.96476	0	0	0.002092	0.039216	0.183904
101.65	0	0	0.003743	0.027505	0.159517	0	0	0	0.064897	5.21044	0	0	0	0.048541	0.201327
101.75	0	0	4e-05	0.02117	0.341591	0	0	0.002282	0.092193	5.61521	0	0	0.000478	0.03658	0.148009
101.85	0	3.8e-05	0.001757	0.051315	0.227058	0	0	0	0.074883	4.97988	0	0	0.002187	0.053021	0.22066
101.95	0	0	0	0.046688	0.230163	0	0	0.002415	0.068672	4.96851	0	0	0.002658	0.040233	0.201003
102.05	0	3.5e-05	8.4e-05	0.044595	0.184662	0	0	0.007112	0.057668	5.72222	0	0	0.002168	0.069775	0.182589
102.15	0	0	0	0.02352	0.224116	0	0	0	0.061447	5.21187	0	0	0	0.038424	0.193706
102.25	0	0	0.003259	0.044874	0.186173	0	0	0	0.035457	5.25958	0	0	0.002095	0.067343	0.208737
102.35	0	0	1.2e-05	0.032751	0.267915	0	0	0.002401	0.084065	4.97463	0	0	0.000823	0.056027	0.191
102.45	0	0	0	0.026114	0.304245	0	1.9e-05	0.008292	0.086575	5.00086	0	0	0	0.073679	0.25042
102.55	0	0	0.003375	0.046582	0.174489	0	0	0	0.043285	5.51269	0	0	0.003122	0.10482	0.159343
102.65	0	0	1e-06	0.041338	0.216715	0	0	0.00291	0.0324	5.95992	0	0	0.003918	0.033314	0.187854
102.75	0	0	0	0.06652	0.26564	0	0	0.001603	0.026221	5.53289	0	0	0.000862	0.035942	0.212941
102.85	0	0	0	0.028792	0.183907	0	0	0	0.027321	5.25228	0	0	0.000298	0.027362	0.254134
102.95	0	0	0.00204	0.058021	0.238338	0	0	0.002643	0.05743	5.56774	0	0	0.003271	0.05129	0.198263
103.05	0	0	0	0.024178	0.233338	0	0	0.003477	0.062628	6.35316	0	0	0	0.019444	0.199671
103.15	0	0	0	0.03382	0.213331	0	0	0.009403	0.034087	5.29336	0	0	0.002021	0.056575	0.181566
103.25	0	0	0	0.055587	0.161412	0	0	0.005758	0.045814	5.0334	0	0	0.000991	0.041624	0.218293
103.35	0	0	0.002157	0.029107	0.203768	0	0	0	0.042904	5.51072	0	0	0.002354	0.055541	0.205225
103.45	0	0	0.004632	0.042222	0.379521	0	0	0.002345	0.051277	5.84448	0	0	0.00141	0.055026	0.193889
103.55	0	0	2e-06	0.041134	0.213736	0	0	0.006323	0.038313	5.96725	0	0	0.001554	0.053502	0.257216
103.65	0	0	0.002994	0.053002	0.223156	0	0	0	0.017074	5.89136	0	0	0.001348	0.061299	0.22049
103.75	0	0	0	0.050809	0.275658	0	0	0.00257	0.047743	5.75315	0	0	0.003772	0.062478	0.244134
103.85	0	0	0.004772	0.045022	0.141857	0	0	0.006197	0.032427	5.9918	0	0	0.004256	0.043485	0.217937
103.95	0	0	0	0.031126	0.195318	0	0	0.002448	0.028818	6.06873	0	0	0.00118	0.041719	0.185628
104.05	0	0	5.3e-05	0.072213	0.229628	0	0	0	0.018517	6.16555	0	0	0	0.053646	0.24044
104.15	0	0	0.00177	0.061387	0.174469	0	0	0	0.047465	7.05557	0	0	0	0.035044	0.212532
104.25	0	0	0.002289	0.044454	0.224905	0	0	0.004565	0.03283	5.9022	0	0	0.001632	0.067448	0.15126
104.35	0	0	0.0009	0.053008	0.3358	0	0	0.000591	0.059944	6.08568	0	0	0.001337	0.054666	0.195218
104.45	0	0	0.004121	0.046085	0.285865	0	0	0	0.045134	6.09139	0	0	0.003891	0.050918	0.199206
104.55	0	0	0.001716	0.025364	0.231213	0	0	0	0.028703	6.35685	0	0	0.001337	0.029413	0.184959
104.65	0	0	0.001693	0.037063	0.199418	0	0	0.000593	0.025729	6.15924	0	0	0	0.0434	0.160058
104.75	0	0	0.002127	0.014408	0.129603	0	0	0.000671	0.078476	6.82949	0	0	0.006029	0.051671	0.224687
104.85	0	0	0	0.044277	0.194626	0	0	0.004714	0.047679	6.30994	0	0	0.000547	0.044529	0.20154
104.95	0	0	0.002701	0.048853	0.168519	0	0	0	0.063433	6.55353	0	0	0.007339	0.034896	0.157745
105.05	0	0	0.000908	0.031486	0.198423	0	0	0.003922	0.042539	6.32851	0	0	0.001287	0.018229	0.149545
105.15	0	0	0.001349	0.047327	0.201236	0	0	0	0.020881	6.56771	0	0	0.003256	0.037287	0.174921
105.25	0	0	0.001825	0.042207	0.36519	0	0	0	0.027584	6.45473	0	0	0.002353	0.049135	0.203034
105.35	0	0	0.005933	0.027762	0.24471	0	0	0	0.017011	7.03343	0	0	0.001756	0.024139	0.186222
105.45	0	0	0.005736	0.049671	0.211812	0	0	0.001059	0.055333	6.92656	0	0	0	0.057315	0.227604
105.55	0	0	0	0.017026	0.169568	0	0	0.005418	0.033959	7.86906	0	0	0.003616	0.021032	0.241852
105.65	0	0	0.002586	0.019494	0.263659	0	0	0	0.025347	7.57502	0	0	5e-06	0.029849	0.180173
105.75	0	0	0.001636	0.030324	0.148897	0	0	0.001605	0.026633	7.05758	0	0	0.001551	0.05349	0.187847
105.85	0	0	3.2e-05	0.03843	0.183779	0	0	0	0.037317	6.71907	0	0	1.2e-05	0.023101	0.177619
105.95	0	0	0	0.012588	0.173787	0	0	0	0.039523	7.19763	0	0	0	0.034728	0.188686
106.05	0	0	0.001593	0.060137	0.19908	0	0	0.001032	0.024182	8.061	0	0	0.002124	0.043813	0.161161
106.15	0	0	0	0.031221	0.193339	0	0	0	0.040265	7.43783	0	0	1.6e-05	0.069321	0.171938
106.25	0	0	0	0.01925	0.203454	0	0	0.000974	0.043006	7.63667	0	0	0.003974	0.052833	0.165484
106.35	0	0	0	0.041929	0.218435	0	0	0.005627	0.05755	8.07548	0	0	0.003656	0.030921	0.241255
106.45	0	0	0	0.050276	0.135304	0	2e-06	0.001565	0.028933	8.12295	0	0	0.001145	0.032029	0.162373
106.55	0	5e-06	0.002143	0.020738	0.185758	0	0	0.002141	0.044826	8.35849	0	0	0	0.03645	0.146752
106.65	0	0	0	0.021055	0.233514	0	0	0	0.024728	8.42102	0	0	0	0.036619	0.208212
106.75	0	0	0.001519	0.010384	0.127407	0	0	0.002104	0.059007	8.38733	0	0	1e-05	0.038183	0.146136
106.85	0	0	0.000205	0.018435	0.197366	0	0	0.007359	0.037758	8.14333	0	0	0.001171	0.05363	0.160433
106.95	0	0	0.005356	0.02048	0.225146	0	0	0.000745	0.038098	9.02523	0	0	0	0.038737	0.188646
107.05	0	0	0.001375	0.03377	0.216678	0	0	0.000242	0.045253	9.73165	0	0	0.001387	0.049724	0.164792
107.15	0	0	0.004178	0.0407	0.248682	0	0	0.002901	0.035342	9.94547	0	0	0.001121	0.079984	0.204091
107.25	0	0	0.000217	0.020519	0.16961	0	0	0	0.040845	10.0404	0	0	0.006442	0.042251	0.157968
107.35	0	0	5.6e-05	0.028686	0.23943	0	0	0	0.011139	10.169	0	0	0	0.017774	0.17419
107.45	0	0	4e-05	0.019154	0.259687	0	0	0.00016	0.058271	11.0925	0	0	0.004665	0.035051	0.224514
107.55	0	0	0.001158	0.030383	0.198532	0	0	0	0.046782	11.7581	0	0	0.001473	0.043325	0.187418
107.65	0	0	0.002537	0.046143	0.200831	0	0	0.001701	0.064102	11.9198	0	0	0	0.015736	0.162332
107.75	0	0	0	0.033851	0.233221	0	0	0.004947	0.06284	12.2822	0	0	0	0.057846	0.140196
107.85	0	0	0.001136	0.037252	0.145569	0	0	0	0.056648	14.0548	0	0	0.00223	0.026847	0.239487
107.95	0	0	0.001298	0.026598	0.212899	0	0	0.000172	0.035534	14.6108	0	0	0.003346	0.01849	0.174456
108.05	0	0	0	0.014948	0.157367	0	0	0.001327	0.021565	14.8672	0	0	0	0.02076	0.19374
108.15	0	0	0.001127	0.039612	0.25696	0	0	0.004461	0.025016	15.7978	0	0	0.001488	0.033125	0.129369
108.25	0	0	0.001013	0.01004	0.274046	0	0	0	0.044989	15.7746	0	0	0.0002	0.026721	0.172489
108.35	0	0	0.00587	0.022002	0.209754	0	0	0	0.034612	15.762	0	0	0.000111	0.037769	0.144119
108.45	0	0	0.002447	0.01767	0.127341	0	7e-06	3e-06	0.042778	13.1585	0	0	0	0.025383	0.184755
108.55	0	0	0.002018	0.045387	0.202071	0	0	0	0.026297	12.07	0	0	0	0.047271	0.198707
108.65	0	0	0.00011	0.048419	0.126581	0	0	0.002363	0.065127	9.63765	0	0	0.001191	0.033763	0.123611
108.75	0	0	0.000851	0.031564	0.204812	0	0	3.3e-05	0.039104	7.27944	0	0	0.004169	0.049999	0.144259
108.85	0.00193	0	0.001967	0.034359	0.210495	0	0	0.000111	0.024081	5.09211	0	0	0	0.012587	0.181154
108.95	0	0	0.003574	0.023898	0.210064	0	4.3e-05	0.001304	0.039019	3.06279	0	0	0.001682	0.023823	0.204849
109.05	0	0	0.001186	0.025473	0.167809	0	0	0.002522	0.022495	2.08401	0	0	0	0.027067	0.177698
109.15	0	3.4e-05	0.000887	0.034577	0.161336	0	0	0.001705	0.016445	1.25794	0	0	0.007266	0.04234	0.137392
109.25	0	5.3e-05	0.002096	0.022753	0.161732	0	0	0.003317	0.032562	0.679319	0	0	0.001085	0.02982	0.20364
109.35	0	0	0	0.019749	0.131927	0	0	0.005208	0.05287	0.425507	0	0	0.001179	0.024485	0.195858
109.45	0.000172	0	0	0.012238	0.155987	0	0	0.002287	0.02718	0.417927	0	0	4.9e-05	0.011797	0.182984
109.55	4.2e-05	0	0	0.047397	0.227775	0	0	0	0.039408	0.353008	0	0	0.000715	0.037543	0.165034
109.65	0	0	1.2e-05	0.033088	0.144058	0	0	0.002909	0.023067	0.385652	0	0	0	0.03107	0.214816
109.75	0	6.6e-05	0	0.026523	0.12685	0	0	0	0.051101	0.316268	0	0	0	0.036975	0.156707
109.85	0	0	0.002196	0.027476	0.196992	0	0	0.003405	0.041281	0.481611	0	0	0.000929	0.026548	0.195138
109.95	0	0	0	0.031006	0.154721	0	0	0	0.043951	0.319354	0	0	0.001656	0.031446	0.155694
110.05	0	3.4e-05	0	0.030735	0.140829	0	0	0.001965	0.043842	0.384597	0	0	0.002667	0.031731	0.18346
110.15	0	0	0	0.013616	0.125584	0	0	0.004252	0.046338	0.438662	0	0	0.00023	0.026376	0.169779
110.25	0	0	0	0.027967	0.163069	0	0	1.8e-05	0.049253	0.252666	0	0	0	0.036477	0.13654
110.35	0	0	0	0.029618	0.263124	0	0	0.001477	0.044037	0.319718	0	0	0.002471	0.031522	0.125232
110.45	0	0	0	0.026207	0.221314	0	0	0.000133	0.039805	0.311555	0	0	0.003306	0.02486	0.182558
110.55	0	0	0.000107	0.024802	0.208609	0	0	0.001072	0.027897	0.25902	0	0	0	0.015266	0.115773
110.65	0	0	4e-05	0.00973	0.229166	0	0	0.000961	0.021007	0.358082	0	0	0	0.017884	0.178145
110.75	0	0	6e-06	0.018947	0.236358	0	0	0	0.021605	0.280566	0	0	7.8e-05	0.021161	0.142987
110.85	0	0	1.1e-05	0.022943	0.194472	0	0	0.001829	0.020903	0.279975	0	0	0.002046	0.033752	0.187318
110.95	0	0	0.003668	0.025108	0.115307	0	0	0	0.049474	0.305745	0	0	0.00047	0.026884	0.141955
111.05	0	0	0.0001	0.02232	0.192698	0	0	0.002147	0.042922	0.311917	0	0	0	0.026803	0.139625
111.15	0	0	0.000199	0.048811	0.176662	0	0	0	0.055412	0.279817	0	0	0	0.035209	0.137416
111.25	0	0	0.002086	0.037928	0.162049	0	0	0.001622	0.039336	0.453376	0	0	0	0.034698	0.155903
111.35	0	0	0.001994	0.027263	0.15197	0	0	0.003541	0.075711	0.309202	0	0	0	0.024823	0.129478
111.45	0	0	0	0.022944	0.179618	0	0	0.000308	0.067549	0.333972	0	0	0	0.027682	0.145029
111.55	0	0	0	0.028025	0.15763	0	0	0	0.03442	0.303824	0	0	0	0.017147	0.141813
111.65	0	0	0	0.014575	0.195185	0	0	0.001394	0.048491	0.302093	0	0	0	0.028243	0.124779
111.75	0	0	0.002616	0.022812	0.143864	0	0	0.00387	0.030183	0.327009	0	0	0.001388	0.022619	0.238806
111.85	0	0	5.5e-05	0.018108	0.156963	0	0	0.000777	0.051973	0.368877	0	0	0	0.024845	0.148389
111.95	0	0	0	0.019755	0.190449	0	0	8.4e-05	0.031752	0.341725	0	0	0.004078	0.011238	0.149184
112.05	0	0	5.6e-05	0.030014	0.188707	0	0	0.001997	0.028913	0.329374	0	0	0	0.016589	0.153306
112.15	0	0	0.00504	0.031338	0.154186	0	0	0.000821	0.031725	0.256391	0	0	0	0.031864	0.174344
112.25	0	0	0	0.019977	0.162361	0	0	0.002056	0.022272	0.271891	0	0	0	0.011597	0.124178
112.35	0	0	0.001789	0.008618	0.114953	0	0	6.2e-05	0.008807	0.212854	0	0	0.001102	0.041862	0.124409
112.45	0	0	0	0.019874	0.216024	0	0	0.002607	0.044782	0.30214	0	0	4e-06	0.035253	0.145879
112.55	0	0	3e-05	0.016663	0.160025	0	0	0.003935	0.018331	0.178419	0	0	0	0.012138	0.149228
112.65	0	0	0.000681	0.020095	0.19777	0	0	0.00636	0.032345	0.345526	0	0	0.001782	0.023974	0.158961
112.75	0	0	0	0.021749	0.189851	0	0	0	0.019234	0.183815	0	0	0.004442	0.035071	0.224953
112.85	0	0	2e-06	0.010986	0.167072	0	0	0	0.016753	0.203996	0	0	0	0.041002	0.117613
112.95	0	0	0.003228	0.027035	0.18083	0	0	0	0.048242	0.424613	0	0	0.002915	0.025815	0.134517
113.05	0	0	0.000128	0.055945	0.184726	0	0	0	0.018814	0.274879	0	0	3.4e-05	0.024199	0.192936
113.15	0	0	0.000209	0.013886	0.163921	0	0	0	0.02652	0.218203	0	0	0.001239	0.013812	0.125707
113.25	0	0	2.8e-05	0.020897	0.127959	0	0	0.002028	0.036388	0.291123	0	0	0	0.027754	0.16898
113.35	0	0	0.002012	0.010977	0.136163	0	0	0	0.020734	0.295539	0	0	0.006683	0.035218	0.120654
113.45	0	0	0.000138	0.016627	0.189149	0	0	0	0.046575	0.173685	0	0	0.002137	0.023793	0.192029
113.55	0	0	0.000254	0.017612	0.151479	0	0	0.003517	0.016662	0.266994	0	0	0	0.00883	0.175796
113.65	0	0	0.001389	0.016135	0.223136	0	0	0	0.012248	0.393717	0	0	0.001448	0.029936	0.134103
113.75	0	0	0.000225	0.018948	0.234847	0	0	0.002435	0.02617	0.249059	0	0	0.001112	0.022232	0.160029
113.85	0	0	0.001486	0.020557	0.171495	0	0	0.001968	0.023666	0.208778	0	0	0	0.024624	0.186463
113.95	0	0	0	0.015079	0.129371	0	0	0.001237	0.033679	0.252669	0	0	0.001656	0.028427	0.131786
114.05	0	0	0	0.012577	0.18624	0	0	0.002382	0.02658	0.325893	0	0	0	0.024104	0.119202
114.15	0	0	0.000207	0.015145	0.17606	0	0	0.00238	0.033556	0.253675	0	0	0.004243	0.026927	0.15328
114.25	0	0	0.001442	0.025803	0.154584	0	0	0.013796	0.055296	0.236389	0	0	0.000577	0.036455	0.109463
114.35	0	0	0.001376	0.024648	0.18589	0	0	0.00153	0.051268	0.247575	0	0	0.000933	0.014334	0.168845
114.45	0	0	0.000121	0.02691	0.128095	0	0	0.000371	0.022472	0.180521	0	0	0.001467	0.024818	0.142847
114.55	0	0	0.001351	0.01485	0.179487	0	0	0.002383	0.044571	0.206406	0	0	0	0.014671	0.139641
114.65	0	0	0.007089	0.008897	0.098482	0	0	0.002091	0.018616	0.220243	0	0	0	0.025351	0.166509
114.75	0	0	0	0.032592	0.174646	0	0	0.002363	0.05347	0.295351	0	0	0.00196	0.004305	0.151976
114.85	0	0	0	0.004231	0.208045	0	0	0.003295	0.026616	0.21017	0	0	0.002236	0.016833	0.116359
114.95	0	0	0.001232	0.005129	0.216438	0	0	0.000238	0.022397	0.269807	0	0	0.001395	0.010079	0.172257
115.05	0	0	0.009213	0.024365	0.193459	0	0	0.000794	0.042485	0.279993	0	0	0.000773	0.016829	0.15326
115.15	0	0	4.2e-05	0.020603	0.156734	0	0	0	0.067279	0.264828	0	0	0.000191	0.020433	0.117197
115.25	0	0	0	0.040292	0.18921	0	0	0.000988	0.050605	0.259855	0	0	0	0.030372	0.132819
115.35	0	0	0.001155	0.020055	0.156606	0	0	0.000331	0.040761	0.236029	0	0	0.001167	0.010849	0.160821
115.45	0	0	0.00297	0.013293	0.128112	0	0	0.001788	0.021996	0.234004	0	0	0.000811	0.023524	0.164539
115.55	0	0	0	0.029724	0.177554	0	0	0	0.019208	0.332285	0	0	0	0.008023	0.165364
115.65	0	0	0.001118	0.042988	0.143047	0	0	0	0.043803	0.308731	0	0	0.001098	0.015431	0.154112
115.75	0	0	0.001119	0.016828	0.115392	0	0	0	0.014535	0.246846	0	0	0.001764	0.022897	0.138442
115.85	0	0	0	0.012763	0.120854	0	0	0	0.0355	0.185899	0	0	0.003235	0.007947	0.130952
115.95	0	0	0	0.020616	0.153793	0	0	0	0.032596	0.21969	0	0	0.000562	0.029857	0.128829
116.05	0	0	0.001229	0.014118	0.212409	0	0	0	0.028	0.26451	0	0	0.002031	0.017173	0.099275
116.15	0	0	0.00048	0.014674	0.175616	0	0	0	0.019228	0.274197	0	0	2.2e-05	0.023534	0.174496
116.25	0	0	0	0.031844	0.128339	0	0	0.001132	0.025051	0.281344	0	0	0.00152	0.018895	0.090339
116.35	0	0	0	0.015778	0.171287	0	0	0.001474	0.025589	0.248158	0	0	0.000927	0.021045	0.164291
116.45	0	0	0	0.03041	0.146744	0	0	0.004776	0.029237	0.170591	0	0	0	0.012006	0.113242
116.55	0	0	0	0.017404	0.154662	0	0	0	0.033665	0.227807	0	0	0.000836	0.009458	0.178728
116.65	0	0	3.7e-05	0.008646	0.132599	0	0	0	0.047987	0.239329	0	0	0.002618	0.01513	0.116705
116.75	0	0	0.006317	0.003809	0.145537	0	0	0.00149	0.0199	0.254042	0	0	0.001994	0.01979	0.137083
116.85	0	0	0.005185	0.02253	0.119702	0	0	0	0.021399	0.242693	0	0	0.000779	0.0331	0.084662
116.95	0	0	0	0.005789	0.132877	0	0	0	0.027833	0.228625	0	0	0.000813	0.02791	0.147102
117.05	0	0	0.000144	0.015038	0.161775	0	0	7.2e-05	0.020672	0.20987	0	0	0.000845	0.018766	0.133152
117.15	0	0	0	0.008705	0.135551	0	0	2.4e-05	0.008335	0.205244	0	0	0	0.015058	0.065565
117.25	0	0	0.001978	0.024597	0.154861	0	0	0.000132	0.023367	0.14768	0	0	0	0.008472	0.146694
117.35	0	0	5.1e-05	0.022806	0.125351	0	0	0.001115	0.048808	0.184905	0	0	0	0.024979	0.086804
117.45	0	0	0	0.015678	0.137044	0	0	5e-05	0.025024	0.175241	0	0	0.003563	0.033877	0.101744
117.55	0	0	0	0.010283	0.168896	0	0	0	0.030226	0.203449	0	0	0	0.014089	0.094569
117.65	0	0	3.8e-05	0.00521	0.142193	0	0	0	0.02937	0.19187	0	0	0.001537	0.010065	0.152046
117.75	0	0	0	0.019487	0.201021	0	0	0	0.028438	0.153792	0	0	0.001707	0.011828	0.130707
117.85	0	0	0.00232	0.009609	0.199089	0	0	0.001246	0.018763	0.271494	0	0	0.003304	0.027477	0.111921
117.95	0	0	0.00081	0.030404	0.124347	0	0	0	0.007844	0.196969	0	0	0.00111	0.007336	0.121313
118.05	0	0	2.2e-05	0.021049	0.122063	0	0	0.001976	0.035287	0.23777	0	0	0	0.017741	0.13574
118.15	0	0	0.000823	0.012002	0.128926	0	0	0	0.035172	0.305643	0	0	0	0.014381	0.149241
118.25	0	0	0	0.01566	0.168364	0	0	7.2e-05	0.02704	0.153332	0	0	0	0.014677	0.124191
118.35	0	0	0.001953	0.020932	0.096979	0	0	0	0.023021	0.226075	0	0	0.001506	0.015534	0.127154
118.45	0	0	0	0.024265	0.079639	0	0	0.001349	0.023244	0.253709	0	0	0	0.008362	0.119233
118.55	0	0.000175	0	0.0166	0.11426	0	0	0	0.008611	0.237725	0	0	0.008245	0.01451	0.110825
118.65	0	0	0	0.02446	0.084367	0	0	0.001315	0.031638	0.209965	0	0	0	0.033706	0.118493
118.75	0	0	0	0.00799	0.12989	0	0	0.003302	0.018686	0.175091	0	0	0.001661	0.032424	0.091018
118.85	0	0	0	0.024112	0.139146	0	0	1e-06	0.02868	0.163153	0	0	0.002488	0.018058	0.129159
118.95	0	0	0	0.011483	0.172046	0	0	0	0.02119	0.193437	0	0	0	0.027629	0.117805
119.05	0	0	0.000915	0.009196	0.133232	0	0	0.000763	0.043575	0.21384	0	0	0.001518	0.011758	0.115944
119.15	0	0	0	0.019885	0.148157	0	0	0	0.01635	0.244918	0	0	0	0.012293	0.121735
119.25	0	0	0.003141	0.010243	0.104305	0	0	0.001248	0.022113	0.172685	0	0	0.002554	0.032618	0.122801
119.35	0	0	0	0.014935	0.131491	0	0	0	0.024444	0.156634	0	0	0	0.006483	0.120023
119.45	0	0	0.003934	0.017271	0.151345	0	0	0.00314	0.037782	0.201489	0	0	0.001388	0.033755	0.101646
119.55	0	0	0	0.007941	0.147739	0	0	0.000916	0.014582	0.252885	0	0	0.001982	0.018821	0.130857
119.65	0	0	0	0.019624	0.116057	0	0	0.000737	0.014606	0.177658	0	0	0.001547	0.013697	0.077917
119.75	0	0	0.000236	0.01337	0.098971	0	0	0	0.01174	0.170143	0	0	0	0.032834	0.112023
119.85	0	0	0	0.009669	0.129524	0	0	0.000226	0.014455	0.169152	0	0	0.00082	0.018125	0.132803
