# Supplementary material for: Simulation study for the energy and position reconstruction performances of the beam monitoring system of Carbon Ion Radiation Therapy using GEANT4
Source: PLoS One. 2025 Feb 4;20(2):e0313862. doi: 10.1371/journal.pone.0313862 (PMC11793812; doi:10.1371/journal.pone.0313862)
Supplement: S1 Data — (Zip) [file pone.0313862.s001.zip › Figure7_RawData.xlsx]

## Sheet: Fig7_a
1/sqrt(E)	LYSO	e_LYSO	CsI	e_CsI	BGO	e_BGO
0.02957	0.001092	1.8e-05	0.004072	4.3e-05	0.001952	2.2e-05
0.02384	0.000839	1e-05	0.003086	3.3e-05	0.001521	1.6e-05
0.02054	0.000647	7e-06	0.00272	3.2e-05	0.001276	1.5e-05
0.01835	0.000569	7e-06	0.002383	2.7e-05	0.001121	1.3e-05
0.01672	0.0005	6e-06	0.00212	2.6e-05	0.000997	1.3e-05
0.01547	0.000465	6e-06	0.002025	2.6e-05	0.00091	1.3e-05
0.01446	0.000441	6e-06	0.001886	2.5e-05	0.000847	1.2e-05

## Sheet: Fig7_b
E	LYSO	CsI	BGO
100	0.976399	0.949301	0.97465
150	0.978397	0.953951	0.97726
200	0.981403	0.964497	0.981826
250	0.985527	0.981824	0.98721
300	0.990767	1.00364	0.993844
350	0.996648	1.0285	0.999521
400	1.00419	1.05652	1.00607

## Sheet: Fig7_c
1/sqrt(E)	LYSO	e_LYSO	CsI	e_CsI	BGO	e_BGO
0.14531	0.0048972	4.9773e-05	0.019562	0.00019591	0.0089529	8.6733e-05
0.10076	0.0029261	3.2091e-05	0.013247	0.0001377	0.0059005	6.1175e-05
0.08195	0.00226	2.444e-05	0.01073	0.00013076	0.0047982	5.4348e-05
0.07087	0.001997	2.3547e-05	0.0094326	0.00015928	0.00401892	5.5055e-05

## Sheet: Fig7_d
E	LYSO	CsI	BGO
50	0.976	0.949	0.974
100	0.981	0.959	0.979
150	0.989	0.976	0.989
200	1.003	1.009	1.004
