# Supplementary material for: Simulation study for the energy and position reconstruction performances of the beam monitoring system of Carbon Ion Radiation Therapy using GEANT4
Source: PLoS One. 2025 Feb 4;20(2):e0313862. doi: 10.1371/journal.pone.0313862 (PMC11793812; doi:10.1371/journal.pone.0313862)
Supplement: S1 Data — (Zip) [file pone.0313862.s001.zip › Figure9_RawData.xlsx]

## Sheet: Fig9_a
bin	FTFP_BERT50MeV/u	FTFP_BERT100MeV/u	FTFP_BERT200MeV/u	FTFP_BERT300MeV/u	FTFP_BERT400MeV/u	QGSP_BIC50MeV/u	QGSP_BIC100MeV/u	QGSP_BIC200MeV/u	QGSP_BIC300MeV/u	QGSP_BIC400MeV/u
-0.05	0.004084	0.002221	0.001394	0.001084	0.000891	0.003885	0.002266	0.001324	0.001018	0.000849
0.05	20.7012	11.5475	6.99732	5.77331	5.04029	20.6015	11.4634	7.47594	5.84609	5.02682
0.15	20.1087	12.2391	7.29038	5.81268	5.13762	20.7836	12.9538	7.26478	5.80647	5.05371
0.25	20.1087	13.7169	7.25098	5.98288	5.08004	20.713	12.3928	7.38123	5.83948	5.10326
0.35	21.3257	11.2692	7.53821	5.78542	5.1038	20.5385	12.1459	7.348	5.75842	5.09681
0.45	20.1783	11.9477	7.66553	5.77125	5.09755	20.2325	12.3118	7.11291	5.88791	5.12713
0.55	23.7375	12.5968	7.61541	5.91896	5.07273	22.6351	11.7184	7.35255	5.8911	5.1153
0.65	23.9373	12.2262	7.26515	5.89093	5.07131	24.9143	12.2973	7.79272	5.79096	5.11083
0.75	22.9686	12.1394	7.07593	5.80375	5.20266	23.8723	12.3425	7.15525	6.04522	5.12878
0.85	23.034	13.1851	7.37433	6.0011	5.18245	22.8338	11.7241	7.42955	5.91314	5.21532
0.95	28.4185	12.4671	7.661	5.81775	5.17052	25.8639	12.8212	6.97015	5.90273	5.16127
1.05	28.4785	11.6796	7.77314	5.88802	5.15736	28.1969	12.0774	7.46924	5.92671	5.00862
1.15	27.6657	11.5387	7.55307	5.9415	5.08976	29.0325	12.5728	7.64317	5.7944	5.06588
1.25	31.0909	11.3012	7.58489	5.92987	5.17075	32.1488	12.2962	7.71284	5.86604	5.07106
1.35	35.6709	12.2853	7.97738	5.84627	5.07616	35.3445	11.1498	7.84786	5.91527	5.08351
1.45	36.1178	15.1969	7.44848	5.92541	5.13704	35.5709	13.3815	7.70572	5.94002	5.09408
1.55	47.1462	14.2817	7.58502	5.92024	5.18353	47.4731	13.8735	6.96885	5.9579	5.2083
1.65	50.3981	13.3607	7.14677	5.87777	5.05039	49.843	14.4819	8.00654	5.8227	5.15539
1.75	97.8213	13.546	7.08789	5.85653	5.13689	98.0487	13.4702	7.35295	6.01997	5.1281
1.85	15.2049	13.1277	7.79433	5.89508	5.1851	15.5139	13.1731	7.31559	5.87066	5.17959
1.95	0.130627	14.3122	7.48049	5.90205	5.15554	0.100466	12.6885	7.8354	5.87901	5.02426
2.05	0.0543	12.6553	7.48363	5.79596	5.1483	0.091047	13.1834	7.38896	5.84853	5.13278
2.15	0.089461	13.2358	7.6012	5.93805	5.30935	0.069845	13.3852	7.58239	5.97672	5.09328
2.25	0.051088	12.5802	7.74048	5.99522	5.05961	0.073506	13.5448	8.03727	5.96581	5.15324
2.35	0.065291	13.5416	7.18147	6.03919	5.21378	0.072012	13.566	8.00498	5.94942	5.0782
2.45	0.050746	12.2229	7.36541	5.87066	5.26791	0.060503	14.644	7.21131	5.94879	5.09499
2.55	0.05859	14.9985	9.09136	5.91281	5.13659	0.080752	15.0433	7.91127	6.03008	5.1589
2.65	0.048255	15.1617	8.49006	5.86093	5.22734	0.044312	14.4091	7.85532	5.87602	5.1125
2.75	0.049248	14.9391	8.32091	6.04248	5.21402	0.049633	14.9562	9.60212	5.94175	5.05098
2.85	0.044674	14.9545	8.00225	5.99415	5.23565	0.036772	15.218	8.07932	5.95669	5.10241
2.95	0.068783	15.5065	7.16453	5.89638	5.07945	0.035028	14.9942	7.59242	5.98144	5.11784
3.05	0.04472	14.2132	7.87609	5.96673	5.11	0.043334	14.0798	7.15845	6.03423	5.18559
3.15	0.057961	15.2356	8.30276	6.05104	5.11238	0.039525	13.719	8.32065	6.04159	5.17026
3.25	0.034164	15.1939	8.24449	5.92761	5.14202	0.053995	15.1991	6.7428	5.97338	5.14968
3.35	0.046801	15.4899	6.60658	5.92309	5.12713	0.034853	15.7254	7.5635	5.93222	5.11674
3.45	0.042564	16.3634	7.52606	6.01457	5.09049	0.035435	16.5263	7.38816	5.94784	5.10483
3.55	0.037974	16.3678	7.55516	6.00815	5.19286	0.048094	16.9348	7.17592	6.02988	5.09478
3.65	0.049862	17.5997	8.62367	5.89306	5.069	0.028498	16.4155	9.23251	6.01175	5.13402
3.75	0.018281	17.0105	8.0573	5.97244	5.16023	0.038984	18.2463	7.16999	5.96501	5.13475
3.85	0.042117	16.5097	8.00537	5.91608	5.15029	0.022957	15.3596	7.65579	5.93924	5.08388
3.95	0.042375	16.4977	8.2319	5.91682	5.21765	0.02762	16.5103	7.26978	5.99987	5.16846
4.05	0.047805	17.1602	7.62739	6.07339	5.20165	0.033887	18.0693	7.87126	6.07548	5.17088
4.15	0.041615	18.141	8.18677	5.99421	5.15498	0.028541	18.3106	8.5358	5.96847	5.26855
4.25	0.028214	19.3488	7.60251	5.99121	5.1989	0.019876	18.3805	8.00169	5.91683	5.1494
4.35	0.029294	19.017	7.93945	5.94017	5.26119	0.030814	18.8818	6.98009	6.08454	5.1446
4.45	0.025834	18.7306	7.78962	6.00331	5.28521	0.013382	18.8739	7.02051	5.99547	5.02654
4.55	0.043567	19.7203	7.84188	5.90199	5.31899	0.015324	19.7147	8.2792	6.04564	5.0974
4.65	0.029163	21.5684	7.18129	5.93079	5.21613	0.023318	20.6703	9.66754	6.00889	5.03016
4.75	0.032307	21.9735	7.67605	6.03231	5.25139	0.018338	21.8692	7.06388	5.93024	5.1133
4.85	0.026883	21.6244	7.78317	6.08082	5.15331	0.025306	22.9127	7.33184	5.97035	5.15244
4.95	0.029051	21.7976	8.40998	5.9864	5.2327	0.020336	21.5299	7.87715	5.90673	5.03092
5.05	0.027761	23.7967	8.31605	6.03776	5.15842	0.028007	23.9827	8.11114	6.04805	5.12289
5.15	0.023686	25.1079	7.27929	6.07	5.14439	0.01435	25.2608	8.48432	5.95281	5.17417
5.25	0.019834	26.2737	8.12294	5.98588	5.11186	0.022757	25.7144	7.52553	6.1949	5.26608
5.35	0.029288	26.1231	7.87203	5.90089	5.19855	0.025066	25.9453	8.55444	6.02696	5.16831
5.45	0.028947	30.6942	7.33838	6.08081	5.13789	0.016107	30.8496	7.8493	6.09093	5.14103
5.55	0.022428	31.3113	8.04639	6.01209	5.12817	0.019706	30.7097	7.21711	5.94516	5.10775
5.65	0.01609	35.8248	8.11822	6.05377	5.13899	0.021778	34.6482	7.80575	6.16404	5.08459
5.75	0.01672	41.6613	7.71232	6.05273	5.07393	0.020947	42.3689	8.1195	6.04212	5.1396
5.85	0.017348	46.0796	7.68403	5.97625	5.20766	0.016527	45.4378	8.00025	6.06301	5.08858
5.95	0.015101	71.8415	7.46356	5.98045	5.09415	0.009074	71.5377	8.98754	6.0082	5.06692
6.05	0.026875	51.6591	8.87839	5.99781	5.08107	0.018723	51.1997	9.2627	5.95165	5.13808
6.15	0.023555	0.474561	8.83305	5.96439	5.23116	0.009983	0.548971	8.53128	5.98221	5.0903
6.25	0.01553	0.292225	8.28209	5.93887	5.1109	0.021489	0.419582	7.87451	6.06239	5.05117
6.35	0.002346	0.366235	7.91996	6.12193	5.10298	0.013767	0.385733	8.27892	6.10475	5.1733
6.45	0.025634	0.327179	8.47385	5.95651	5.14472	0.011843	0.35597	8.17787	6.07573	5.12041
6.55	0.01546	0.292444	7.7863	5.95713	5.22069	0.019163	0.357183	8.9967	6.03597	5.23027
6.65	0.016204	0.386718	8.42923	6.08436	5.2613	0.010071	0.427548	8.61541	6.02156	5.19611
6.75	0.017668	0.258466	8.83361	6.0794	5.21207	0.004702	0.310033	7.47773	6.01802	5.19214
6.85	0.02177	0.249716	9.26431	6.13516	5.19022	0.006783	0.27458	8.6627	6.07225	5.19867
6.95	0.016684	0.262906	7.95508	5.99147	5.23651	0.009128	0.338769	8.94351	5.92859	5.18528
7.05	0.024699	0.29734	7.78749	5.99119	5.19736	0.018747	0.272637	8.07113	6.04044	5.21173
7.15	0.027798	0.272055	8.42115	6.21959	5.26274	0.016765	0.27125	9.08152	6.05053	5.18524
7.25	0.005926	0.23372	8.14396	5.96257	5.18367	0.025133	0.228674	8.74188	6.11191	5.06778
7.35	0.013311	0.235736	8.55262	6.11327	5.08018	0.009612	0.246218	8.15478	5.93771	5.07528
7.45	0.012173	0.221355	8.37384	5.97256	5.09585	0.013244	0.30334	7.06421	6.09011	5.15115
7.55	0.010127	0.199468	9.26353	6.13754	5.15507	0.016061	0.258404	7.61863	6.03059	5.16472
7.65	0.011095	0.260865	8.50786	6.01664	5.17538	0.00898	0.193282	7.89624	6.11839	5.18196
7.75	0.016519	0.237797	8.62907	5.95282	5.12437	0.017566	0.245019	8.23497	6.15189	5.13561
7.85	0.007501	0.146664	8.64014	6.30118	5.12071	0.003034	0.183332	9.17345	5.9968	5.15008
7.95	0.014099	0.182079	8.46842	5.89628	5.13738	0.007036	0.201151	9.48511	6.09942	5.11125
8.05	0.004852	0.210246	8.64199	6.1191	5.10966	0.010803	0.252101	7.32568	6.13157	5.0285
8.15	0.016527	0.243849	8.84914	6.08993	5.14118	0.010152	0.234033	8.89453	6.00697	5.08776
8.25	0.008819	0.196326	8.79465	5.95712	5.21307	0.007993	0.194271	8.60607	6.23726	5.06944
8.35	0.00737	0.159051	8.06197	6.24023	5.25772	0.01101	0.12994	7.73825	6.10074	5.11918
8.45	0.010094	0.199681	8.00973	5.91734	5.12304	0.010095	0.164763	9.53149	6.17851	5.08219
8.55	0.010258	0.135348	8.20703	6.14276	5.20898	0.007152	0.172869	8.08293	6.22192	5.05513
8.65	0.007451	0.169241	7.52056	6.04693	5.0287	0.004526	0.260028	7.34617	6.1936	5.16798
8.75	0.005129	0.191276	9.06446	6.05724	5.13016	0.005507	0.187981	8.8396	6.20131	5.16753
8.85	0.011815	0.154773	7.95776	5.96591	5.03532	0.008165	0.242906	8.00437	6.19475	5.19193
8.95	0.010326	0.154316	8.64474	6.17847	5.05482	0.003423	0.180393	8.37679	6.05452	5.25922
9.05	0.007733	0.232403	8.24712	6.01887	5.14784	0.010522	0.210664	9.18974	6.04496	5.03337
9.15	0.014613	0.156585	8.99945	6.0918	5.15257	0.00282	0.172873	8.5367	6.1045	5.14828
9.25	0.007474	0.203707	8.2822	6.07255	5.11924	0.007023	0.190485	9.23102	6.21352	5.14429
9.35	0.011945	0.14367	8.77843	6.04213	5.08646	0.010721	0.219498	9.10329	6.00798	5.21811
9.45	0.004478	0.119778	9.30927	6.0614	5.17836	0.009956	0.185251	8.06677	6.21997	5.07653
9.55	0.006263	0.105481	9.12481	6.0951	5.07688	0.003106	0.162981	10.5919	6.16968	5.24751
9.65	0.007357	0.112315	9.89367	6.16486	5.10678	0.002763	0.173047	8.63079	6.25756	5.1466
9.75	0.010863	0.156183	9.8397	6.07545	5.19453	0.013926	0.171859	9.11199	6.19564	4.99111
9.85	0.010043	0.136636	9.21897	6.15735	5.04795	0.004822	0.158632	8.79675	6.07308	5.12097
9.95	0.004333	0.106091	8.85881	5.8804	4.99996	0.00992	0.193052	8.88176	6.38601	5.10828
10.05	0.009963	0.129209	9.19404	6.20072	5.14728	0.007051	0.18173	9.31055	6.06417	5.09993
10.15	0.003517	0.120414	10.2678	6.02529	5.12562	0.011218	0.155222	8.78631	6.20958	5.06254
10.25	0.005648	0.095904	9.25374	6.25035	5.03999	0.005981	0.220286	8.40295	6.15583	5.18169
10.35	0.008861	0.143974	8.89992	6.04028	5.02342	0.007202	0.171084	8.91435	6.23626	5.1434
10.45	0.003663	0.102335	7.94695	6.03764	5.00114	0.005183	0.136073	9.30086	6.16244	5.13327
10.55	0.005604	0.107675	8.28756	6.1977	5.11531	0.006656	0.158175	9.27447	6.16404	5.11311
10.65	0.009766	0.131048	9.32909	6.21256	5.0649	0.003225	0.141668	9.12166	6.28	5.12918
10.75	0.007386	0.143987	8.6057	5.90123	5.12271	0.003213	0.176581	9.64666	6.03485	5.13798
10.85	0.008031	0.118007	8.40297	6.18719	5.13503	0.004408	0.125496	8.5795	6.27912	5.20639
10.95	0.003621	0.085961	9.67601	6.079	5.153	0.011699	0.148816	8.94266	6.20526	5.14548
11.05	0.002194	0.095298	8.19577	6.22918	5.08659	0.006863	0.106091	10.0188	6.35193	5.11132
11.15	0.002614	0.114264	9.42478	6.23729	5.15712	0.008004	0.135191	8.90773	6.18015	5.12622
11.25	0.001442	0.099683	9.04815	6.26228	5.13633	0.004192	0.103683	8.83786	6.26525	5.09825
11.35	0.004272	0.09064	9.33724	6.01627	5.11973	0.008618	0.148289	10.782	6.07401	5.08864
11.45	0.002796	0.115516	10.1165	6.09743	5.096	0.007867	0.111101	9.41973	6.20718	5.12522
11.55	0.003181	0.126994	10.9095	6.05632	5.06481	0.005897	0.112493	10.1647	6.25343	5.13316
11.65	0.007637	0.126	10.4161	6.24867	5.16773	0.000397	0.141863	9.24504	6.32457	5.05586
11.75	0.001554	0.137449	10.5517	6.17723	5.09259	0.003928	0.106858	8.86783	6.18209	5.13739
11.85	0.005228	0.120907	8.95117	6.11956	5.08958	0.000633	0.116286	10.2296	6.13785	5.13194
11.95	0.00433	0.114275	10.4559	6.03455	5.02909	8.1e-05	0.118032	9.78364	6.38848	5.16449
12.05	3.1e-05	0.08298	10.3767	6.29372	5.06609	0.003881	0.123284	10.3366	6.28223	5.2861
12.15	0.002707	0.115771	8.8317	6.12073	5.1597	0.006287	0.108857	9.94748	6.01848	5.13263
12.25	1e-05	0.076827	10.2788	6.14457	5.11505	0.003447	0.099188	10.2491	6.21865	5.11822
12.35	0.002648	0.083272	10.0877	6.16828	5.15798	0.002617	0.115017	9.64007	6.08383	5.12055
12.45	0.004259	0.118631	8.96856	6.05223	5.09485	0.005318	0.083821	9.27711	6.23178	5.13899
12.55	0.002568	0.105028	8.66459	6.28913	5.02994	0.004902	0.123331	10.0516	6.23576	5.05405
12.65	0.005092	0.117387	10.1419	6.36971	4.9811	0.003794	0.100783	8.85297	6.35424	5.13969
12.75	0.001839	0.104856	8.79159	5.97567	5.01856	0.007172	0.103371	10.3293	6.27347	5.15966
12.85	0.004986	0.082662	9.7452	6.16629	5.08863	0.006161	0.091778	10.022	6.1691	5.08687
12.95	0.001898	0.097381	10.4365	6.27031	5.02093	0.000192	0.096485	8.8423	6.35389	5.15599
13.05	0.000855	0.062587	8.93756	6.28399	5.11281	0.003789	0.064026	10.2817	6.29889	5.13977
13.15	0.00263	0.114832	10.4258	6.17415	5.09975	0.002347	0.099537	10.1376	6.2292	5.05764
13.25	0.001526	0.064715	9.74385	6.23297	5.14758	0.001794	0.075183	10.756	6.29958	5.14123
13.35	0.004511	0.110249	10.0227	6.16731	5.08573	0.002377	0.107729	10.163	6.30161	5.11676
13.45	0.005199	0.110949	11.2863	6.14541	5.04769	0.00288	0.074629	9.04477	6.04779	5.11995
13.55	0.000955	0.072055	10.2958	6.30891	5.12754	0.004578	0.085945	10.0404	6.19107	5.12281
13.65	0.002534	0.092607	11.498	6.30103	5.18791	0.00583	0.073641	10.3942	6.35362	5.26404
13.75	0.001259	0.083887	9.82522	6.28317	5.09278	4e-06	0.118979	10.8808	6.01514	5.17019
13.85	0.001489	0.065249	10.022	6.25264	5.14886	0.003405	0.06986	10.8608	6.10098	5.09286
13.95	0.000186	0.108441	11.7776	6.08128	5.06475	0.002842	0.055872	10.83	6.44573	5.1421
14.05	0.002853	0.049202	11.2173	6.50612	5.16854	0.002808	0.079001	11.4054	6.08219	5.09592
14.15	1.9e-05	0.061418	10.6466	6.14502	5.03064	0.005459	0.05037	10.3293	6.28913	5.15875
14.25	0.001219	0.063182	10.152	6.3379	5.19708	0.005829	0.071109	10.7727	6.10024	4.99517
14.35	0.002488	0.083878	9.95561	6.20722	5.14019	0.009868	0.060422	11.0761	6.6022	5.05079
14.45	0.000878	0.054549	10.7635	6.34069	5.00847	0.004315	0.071433	10.8651	6.1788	5.12736
14.55	0.000112	0.077931	11.2782	6.33316	5.05207	0.001918	0.072179	10.7197	6.14283	4.97804
14.65	0.002553	0.061775	11.436	6.10023	5.03548	0.001572	0.062805	11.2357	6.33085	5.09337
14.75	4.9e-05	0.066977	11.5069	6.25741	5.00174	0.003425	0.097415	12.2643	6.35037	5.05706
14.85	0.002563	0.059465	11.223	6.06521	5.04523	0.001238	0.076017	11.7393	6.25037	5.18249
14.95	1.2e-05	0.074484	11.0063	6.48043	5.05893	0.005645	0.050226	11.9044	6.27635	5.10778
15.05	0.002128	0.065936	12.2503	6.26242	5.08714	0.004967	0.055922	11.3502	6.36475	5.02597
15.15	3e-05	0.074683	12.0084	6.22216	5.18132	0.002591	0.082095	11.2148	6.01451	5.02675
15.25	0.001228	0.049749	11.8865	6.37988	5.15557	0.001293	0.058841	11.16	6.37838	5.05124
15.35	0.002284	0.038127	11.2484	6.34844	5.06432	0.002624	0.062654	11.4718	6.38101	5.09811
15.45	0.001719	0.059497	11.3205	6.3612	5.09247	0.004301	0.045646	11.3898	6.32311	5.04627
15.55	0.001007	0.055927	12.339	6.39816	5.01176	0.00527	0.045564	11.6683	6.17457	5.074
15.65	0.001151	0.080019	11.5227	6.18503	5.02069	0.003613	0.056047	11.7503	6.45895	5.00488
15.75	0	0.036635	12.2555	6.33981	4.9964	0.008584	0.044028	12.0796	6.14226	5.11044
15.85	0.000837	0.040766	13.319	6.44277	4.93606	0.003996	0.042757	12.4342	6.21224	5.06357
15.95	0.001933	0.03509	12.0517	6.30042	5.02472	0.002315	0.058519	13.2376	6.53889	5.06887
16.05	0.002186	0.050088	13.1502	6.21667	4.97165	0	0.026861	11.9167	6.7611	5.04476
16.15	0	0.071338	12.2787	6.33406	5.03447	0.006318	0.029495	12.9941	6.08626	4.98174
16.25	0.00213	0.037739	12.4317	6.46742	5.10352	0.00225	0.033916	12.3567	6.64544	5.15062
16.35	0.002342	0.053408	13.1561	6.46907	5.03744	0.002564	0.050158	12.9499	5.80976	5.14771
16.45	0.001547	0.030163	12.6193	6.15297	5.02035	0.003313	0.034706	12.4528	6.34512	5.18222
16.55	0	0.052265	13.4143	6.51264	5.00344	0.003227	0.039049	13.0812	6.47243	5.11332
16.65	0	0.041614	12.3995	6.35654	5.06696	4.8e-05	0.044467	12.6331	6.48189	5.14302
16.75	1.3e-05	0.03623	13.5076	6.37936	5.10244	0.001563	0.041938	13.9668	6.20988	5.08263
16.85	0.003853	0.04387	14.3684	6.50847	5.09332	0.001536	0.035022	15.2738	6.33389	5.11723
16.95	0	0.038305	14.1203	6.38377	5.14783	0.00118	0.044625	13.6878	6.6422	5.08687
17.05	0.000803	0.028515	14.1794	6.53897	5.17257	0.001762	0.036982	13.7281	6.26944	5.10024
17.15	0	0.040355	14.7112	6.27659	5.04304	0.001459	0.027334	13.071	6.58101	5.18729
17.25	0	0.029763	13.8031	6.2778	5.05647	0.002667	0.04963	14.7844	6.41874	5.06691
17.35	0.000845	0.038117	14.9645	6.5558	5.05582	0.000296	0.030319	14.5844	6.65398	5.11379
17.45	0.003358	0.030423	14.3527	6.4484	5.06489	0.001108	0.025038	14.3344	6.26803	5.05794
17.55	0.000148	0.028356	16.3413	6.57585	5.0414	0.001174	0.033604	15.2516	6.50513	5.22628
17.65	0.000539	0.027641	16.4331	6.24319	4.94575	0.001338	0.014185	15.7832	6.35999	5.09716
17.75	0.001421	0.024251	16.2279	6.41528	5.1195	0.002455	0.025915	15.6811	6.45026	5.13068
17.85	1.3e-05	0.022633	15.6014	6.56959	4.97262	3.9e-05	0.046897	15.3482	6.65432	5.08906
17.95	0.000148	0.041916	14.8045	6.21535	4.9935	0.004686	0.029246	15.382	6.29829	5.1365
18.05	2.8e-05	0.02956	16.3249	6.32666	4.98846	0	0.035431	17.2448	6.17585	5.17283
18.15	0	0.022509	17.0682	6.2759	5.10094	0.001685	0.022392	18.0161	6.46753	5.21614
18.25	9.9e-05	0.030214	19.3725	6.46446	5.06468	3.7e-05	0.043768	17.7834	6.44678	5.07036
18.35	0	0.029228	19.0561	6.66663	4.92878	0.001484	0.033477	18.5109	6.41724	5.05437
18.45	0	0.026873	17.4129	6.41957	4.94077	0.001342	0.022609	17.4367	6.56468	4.97115
18.55	0.001225	0.026381	19.2253	6.45083	4.99117	0.000133	0.033781	18.1023	6.65077	5.11646
18.65	0	0.01073	20.1922	6.57694	5.04556	0	0.042065	21.0453	6.30828	5.16261
18.75	0	0.029182	21.2433	6.35887	5.08299	6.5e-05	0.025558	21.3679	6.58589	5.04853
18.85	0	0.009979	21.2463	6.48439	5.04678	0.000915	0.040479	21.1546	6.40549	5.23561
18.95	0	0.029147	22.4982	6.57107	5.049	0.002242	0.023175	21.9622	6.79652	4.97994
19.05	2.6e-05	0.024887	25.652	6.20373	5.05143	0.002128	0.02194	24.309	6.66205	5.07071
19.15	0.002659	0.010596	25.5044	6.559	5.17118	0.000818	0.019255	26.2858	6.41174	5.15369
19.25	2.6e-05	0.023421	27.1802	6.76639	5.10693	0.002154	0.040343	26.4635	6.67326	5.05448
19.35	0	0.006329	31.3716	6.08774	4.98445	0	0.018589	30.9602	6.24391	5.00912
19.45	0.003339	0.039047	34.8248	6.64872	5.09539	0	0.013645	35.1562	6.49503	4.96401
19.55	0	0.024979	43.8741	6.83239	4.98647	0.000845	0.017952	41.6365	6.75616	5.13951
19.65	0.000162	0.006864	54.3632	6.67967	5.03241	0.001649	0.016449	55.3074	6.43053	5.09717
19.75	0	0.010922	43.762	6.48687	5.0137	1.2e-05	0.017972	43.5849	6.5241	5.04784
19.85	0	0.015495	9.81692	6.55967	5.03513	3.6e-05	0.011637	9.25307	6.79791	5.03347
19.95	0.000185	0.011872	0.8967	6.5794	5.09503	2e-06	0.018468	1.01767	6.19332	5.13055
20.05	0.000137	0.022646	0.760781	6.19618	5.03091	8.4e-05	0.004682	0.832305	6.63473	5.02696
20.15	0.001035	0.029608	0.723853	6.83927	4.96629	0	0.020736	0.539001	6.80748	5.18695
20.25	2e-05	0.021606	0.768381	6.74621	5.09861	4.7e-05	0.012323	0.599396	6.53261	5.07258
20.35	5.4e-05	0.006479	0.6127	6.90873	4.97226	1.6e-05	0.023798	0.672934	6.50559	5.20791
20.45	0	0.022332	0.530051	6.41783	5.14209	0.001774	0.017489	0.595802	7.26946	5.19241
20.55	6e-06	0.021258	0.677051	6.37399	4.98836	0	0.016821	0.849898	6.86616	5.14205
20.65	0	0.017282	0.620812	6.50393	5.13818	0	0.009894	0.598603	6.1129	5.08087
20.75	0.000942	0.006135	0.649597	6.73561	5.03699	0.001855	0.012351	0.829285	6.41816	5.14863
20.85	6.5e-05	0.019308	0.554319	6.31944	5.07698	6e-06	0.016775	0.751911	6.55916	5.16688
20.95	0.000899	0.014911	0.606698	6.75085	5.12163	0	0.007911	0.718966	6.74191	5.13854
21.05	1.3e-05	0.019009	0.59152	7.12077	5.0997	0	0.026336	0.824819	7.12766	5.03925
21.15	8.2e-05	0.01199	0.62482	5.88255	5.07594	9e-06	0.009211	0.652545	6.70558	5.06437
21.25	0	0.015993	0.514661	6.79857	5.09336	0	0.011574	0.68397	7.74535	5.10911
21.35	0	0.022547	0.687687	6.11397	5.09641	0.002228	0.011653	0.611855	6.67493	5.08907
21.45	0.000919	0.014885	0.717269	7.69315	5.10344	0.004501	0.009993	0.647197	8.29713	4.98572
21.55	0.000864	0.011683	0.644901	8.31872	5.11045	2.6e-05	0.017838	0.733762	7.40628	5.05651
21.65	0.002104	0.015549	0.661325	7.11272	5.16212	0.00172	0.017616	0.606343	6.17115	5.08189
21.75	0.000879	0.014393	0.699467	6.11373	5.05187	0	0.011719	0.646739	7.02986	5.06358
21.85	0.00076	0.025171	0.590912	6.07234	5.0445	2.6e-05	0.010699	0.644695	6.61411	5.06657
21.95	2.4e-05	0.02125	0.525973	6.75093	5.17654	0.000116	0.009469	0.552555	6.354	5.07129
22.05	0	0.017632	0.518417	7.39872	5.20738	3.3e-05	0.022115	0.539745	6.02997	5.00639
22.15	0	0.008386	0.654066	7.28017	5.17176	6.6e-05	0.011812	0.787333	7.09643	4.97386
22.25	0	0.003457	0.589224	6.6657	5.08735	0	0.006412	0.591429	6.8732	5.11707
22.35	5.9e-05	0.012824	0.473939	6.24416	5.23094	0.003257	0.004765	0.624374	6.29016	5.15465
22.45	8e-06	0.002404	0.478063	6.97135	5.00668	0	0.002034	0.487236	6.89837	5.0973
22.55	0.000239	0.017118	0.561059	6.78336	5.04156	0	0.013919	0.445258	6.91783	5.07347
22.65	8.4e-05	0.011282	0.48677	6.77608	5.04545	0	0.010492	0.574272	6.38226	5.21133
22.75	7.4e-05	0.012636	0.470566	7.52622	5.02401	0.003787	0.020432	0.504211	7.85005	5.09781
22.85	0	0.014241	0.555125	6.8388	5.08454	0.001561	0.000369	0.545176	7.07142	5.01545
22.95	0	0.013163	0.551663	6.1175	5.14266	0.004541	0.013013	0.518816	6.8416	5.12368
23.05	0	0.007366	0.519731	6.08544	5.07088	0.001298	0.012466	0.494315	6.51302	5.06654
23.15	0	0.009275	0.506858	7.35495	5.13523	0	0.006426	0.467331	6.37282	5.12976
23.25	0	0.018893	0.619543	6.70131	4.94487	0.000428	0.005645	0.494599	7.34855	5.258
23.35	0.001883	0.005473	0.540812	5.92099	5.10097	0.001231	0.004657	0.642	7.87567	5.16367
23.45	0	0.016959	0.515403	8.5815	4.96265	0.001449	0.002127	0.514747	6.72592	5.09206
23.55	0	0.004111	0.496089	7.35966	4.94058	0	0.014121	0.484063	7.17617	5.17414
23.65	0	0.010475	0.46652	6.71432	4.98045	1.8e-05	0.015196	0.498883	6.60205	5.17115
23.75	0	0.008133	0.480019	6.67539	5.00409	0	0.002018	0.474898	6.97157	5.10039
23.85	5.5e-05	0.016904	0.466972	6.74885	5.06076	0.001418	0.002766	0.510596	5.78184	5.18255
23.95	0	0.007283	0.423415	6.88286	4.94664	0.00024	0.009038	0.492478	7.96016	5.05954
24.05	0	0.012036	0.552252	6.88868	5.11407	0.001184	0.006826	0.425517	6.59076	5.10943
24.15	0	0.01297	0.383881	7.59197	5.03134	0.001281	0.007134	0.497312	7.16854	5.03564
24.25	6.1e-05	0.014284	0.465405	6.67566	5.07346	0	0.006226	0.529989	7.24982	5.01781
24.35	0	0.001414	0.386111	6.23032	5.04916	0	0.007457	0.538677	6.71272	5.15897
24.45	0.001702	0.010307	0.389138	7.48904	4.95296	0.005179	0.006999	0.604957	6.46649	5.08953
24.55	0	0.005036	0.479598	7.09444	5.11022	0.001279	0.005548	0.47766	6.62963	5.23318
24.65	0	0.006218	0.321662	6.84041	5.05471	0.000461	0.021929	0.555467	6.8647	5.10931
24.75	0	0.008249	0.386761	7.24292	4.99081	0.001286	0.018135	0.477239	7.28327	5.20741
24.85	0	0.008587	0.402569	6.47434	5.05514	3.8e-05	0.010739	0.410736	7.40571	5.00608
24.95	0.002999	0.009943	0.392432	7.33481	5.04728	2e-06	0.009878	0.429618	7.14367	5.14654
25.05	4.1e-05	0.002615	0.425597	7.37496	5.05857	0.001166	0.017677	0.33789	6.64295	5.14375
25.15	2.6e-05	0.009264	0.338436	7.43288	5.09475	0	0.008099	0.47486	7.12299	5.13215
25.25	7e-05	0.011074	0.508885	8.39848	5.17624	0	0.00889	0.407054	7.80022	5.07246
25.35	0.001504	0.001534	0.420867	6.66516	5.18773	0	0.020523	0.407257	8.01571	5.06492
25.45	0	0.016683	0.507079	8.03966	5.151	0.001169	0.006801	0.345087	7.48257	5.27869
25.55	0.001353	0.009389	0.394874	6.47283	5.00267	4.7e-05	0.005548	0.429493	7.4354	5.08707
25.65	0	0.000177	0.492335	7.28917	5.04409	0.001257	0.008199	0.401183	6.93487	5.05867
25.75	0	0.006762	0.373247	7.49524	5.18823	0.001183	0.005688	0.3038	5.28285	5.22465
25.85	2.4e-05	0.004383	0.31897	8.25762	5.05548	0.000116	0.008298	0.361754	7.66086	5.19714
25.95	1e-06	0.018892	0.401305	7.52654	5.04332	0	0.013275	0.279319	7.93543	5.08772
26.05	3e-06	0.005472	0.354127	7.73818	5.11529	0	0.007669	0.437028	7.62268	5.14542
26.15	0.001286	0.002742	0.309113	6.22971	5.123	0	0.010176	0.324814	5.96246	4.97573
26.25	3e-06	0.007561	0.357997	7.57318	5.02942	0	0.00371	0.331399	7.6283	5.18395
26.35	0	0.007304	0.352313	7.76666	5.20263	8e-06	0.004563	0.416406	7.51406	5.07688
26.45	0	0.012962	0.43414	8.59714	4.99448	0	0.003917	0.45294	7.03662	5.11193
26.55	6.6e-05	0.013576	0.325271	7.13417	5.07372	0	0.013126	0.348912	7.65055	5.10213
26.65	0	0.007485	0.342758	7.03379	5.04056	0	0.003061	0.319377	6.6772	5.07584
26.75	0	0.00613	0.252799	7.28753	5.04677	2e-06	0.002851	0.336888	7.57555	5.1983
26.85	3.6e-05	0.0161	0.399211	6.94265	5.06131	0	0.007132	0.259847	7.70669	5.04974
26.95	0.001235	0.005827	0.315057	6.95488	5.17408	0	0.004084	0.360209	7.2145	5.16789
27.05	0	0.006267	0.309173	6.50153	5.14674	0	0.006053	0.405078	7.9441	5.02713
27.15	6.2e-05	0.004325	0.293779	6.23763	5.01399	0	0.005864	0.283	7.85558	5.13658
27.25	1e-06	0.003722	0.305851	6.97219	5.08611	0	0.009478	0.306674	7.84564	5.18069
27.35	0.001134	0.005901	0.3122	7.71453	5.1785	6.8e-05	0.007678	0.265258	6.71536	5.00669
27.45	0.001142	0.005712	0.291039	6.7545	5.05023	7e-05	0.001268	0.29035	7.70832	5.17789
27.55	0	0.012302	0.326253	7.36734	5.15683	0	0.013564	0.348006	8.40639	5.0883
27.65	0.001172	0.005414	0.237465	6.80012	5.03752	0	0.004315	0.342032	6.30008	5.21073
27.75	0.000999	0.007762	0.302263	7.55067	5.01427	3.9e-05	0.007503	0.277167	7.90451	5.04606
27.85	0	0.005145	0.300567	7.74152	5.05801	0.000102	0.004791	0.466281	7.83382	5.21963
27.95	0	0.00342	0.302987	8.06254	5.14341	4.1e-05	0.011638	0.313191	8.17409	5.15327
28.05	0	0.004326	0.347386	8.3696	5.13956	1.3e-05	0.004968	0.369055	8.43271	5.18922
28.15	0.000227	0.003669	0.260136	6.95799	5.19948	0	0.004459	0.367303	7.52754	5.10975
28.25	0.000215	0.008857	0.361495	7.77805	5.05839	0	0.006523	0.322555	7.72241	5.05263
28.35	0	0.003025	0.326824	7.31738	5.13348	0	0.004812	0.388368	7.57178	5.11484
28.45	0.000121	4.2e-05	0.344061	8.33427	4.99714	5.2e-05	0.007175	0.228741	8.44222	5.1769
28.55	5.1e-05	0.009718	0.324317	7.38848	5.13253	0	0.005007	0.342631	7.44676	5.01847
28.65	0	0.005966	0.318689	7.94929	5.13492	0.003209	0.00692	0.337589	8.50478	5.15561
28.75	5e-06	0.000934	0.293178	6.68575	5.14525	0	0.002101	0.406224	8.00259	5.11547
28.85	0	0.01728	0.39357	7.87761	5.09489	0.000198	0.011936	0.297068	7.44474	5.08679
28.95	2.6e-05	0.006263	0.304695	7.33308	5.11191	0.00384	0.007401	0.399001	8.4869	5.13723
29.05	0.000283	0.005212	0.235105	7.63296	5.21345	2e-06	0.008177	0.349323	6.88197	5.1265
29.15	0	0.003338	0.312048	8.83116	5.08412	2.8e-05	0.001321	0.301285	8.64711	5.10162
29.25	0	0.003701	0.312405	8.23544	5.17829	4.3e-05	0.002503	0.361759	8.26555	5.1247
29.35	0	0.002767	0.267328	7.59479	5.34003	0	0.006374	0.312247	7.28085	5.11755
29.45	0	0.008172	0.316487	6.95599	5.2077	6.2e-05	0.002501	0.263	7.55004	5.09197
29.55	0.000133	0.006665	0.254903	7.75458	5.18762	7.6e-05	0.002106	0.323158	7.65886	5.05202
29.65	0	0.004102	0.311286	7.3245	5.08579	0.000332	3.5e-05	0.266768	7.98802	5.15845
29.75	0	0.009844	0.270626	8.12791	5.21555	0	0.011246	0.377432	7.995	5.08483
29.85	0	0.004515	0.271014	8.18932	5.16561	0.000182	0.006305	0.308502	6.38842	5.24281
29.95	0	0.004445	0.3074	8.6993	5.19892	0	0.002286	0.236586	8.10246	5.15273
30.05	0	0.003238	0.26228	7.96043	5.27089	0	0.00287	0.305872	8.77743	5.15177
30.15	0	0.006435	0.218232	8.36171	5.1584	0	0.000416	0.299534	7.91671	4.98254
30.25	0	0.010923	0.192292	8.60322	5.13586	0	0.004107	0.28127	7.54244	5.20118
30.35	0	0.003042	0.282366	8.81965	5.26715	4.4e-05	0.008562	0.267829	8.27714	4.95647
30.45	0	0.012015	0.298532	8.37326	5.20991	0	0.001791	0.261853	9.42157	5.24081
30.55	2.8e-05	0.006678	0.278997	8.51211	5.18902	0.000156	0.005932	0.212591	7.59511	5.1685
30.65	1.8e-05	0.002789	0.277834	8.90301	5.11875	6.5e-05	0.006304	0.311728	8.8942	5.15204
30.75	0	0.005627	0.260596	7.69095	5.13239	0	0.000154	0.306671	8.40503	5.10471
30.85	0	0.004573	0.254676	8.1517	5.16272	0	0.010209	0.219907	8.70718	5.28069
30.95	3e-06	0.003153	0.290518	8.93591	5.13232	0	0.002967	0.273168	8.42389	5.12528
31.05	6.4e-05	0.010594	0.264596	8.28976	5.26449	0.003318	0.004423	0.329188	9.10479	5.28136
31.15	0	0.003572	0.226041	7.5302	5.02302	0	0.004988	0.289423	8.28602	5.23454
31.25	0	0.003812	0.241377	7.98335	5.22827	0	0.008225	0.315877	8.70954	5.1799
31.35	0	0.004375	0.242108	8.54552	5.07696	0	0.003121	0.246446	7.63593	5.136
31.45	0	0.006849	0.251438	8.54398	5.28192	0	0.007234	0.185231	8.24293	5.11588
31.55	0	0.006443	0.210035	8.70528	5.26748	0.002933	0.002512	0.269397	8.57307	5.09556
31.65	4.9e-05	0.006737	0.225697	8.57419	5.33777	0	0.005834	0.189979	9.72793	5.19251
31.75	0	0.003949	0.300977	8.36785	5.07986	0	0.003215	0.282229	7.66468	5.10091
31.85	0	0.003903	0.18256	9.16526	5.28018	0	0.00918	0.212675	8.339	5.10736
31.95	0.000177	0.001326	0.233744	9.24249	5.09542	0	7.2e-05	0.173618	8.88525	5.28645
32.05	0.000101	0.002941	0.186943	7.8993	5.15672	1.9e-05	0.001467	0.236698	7.80131	5.08781
32.15	0	0.002134	0.219385	9.35238	5.03716	0.000191	0.003376	0.243418	9.35953	5.22822
32.25	3.6e-05	0.004692	0.273161	9.38845	5.32196	6.1e-05	0.003718	0.236028	8.58521	5.07716
32.35	0	0.007731	0.222656	8.13294	5.24387	0.000197	0.006392	0.261614	8.55853	5.02916
32.45	0	0.001955	0.284705	9.18558	5.06541	0	0.006721	0.212244	8.93001	5.45418
32.55	3.1e-05	0.002568	0.23007	8.8529	5.30777	0.000406	0.004159	0.285753	8.2189	4.99777
32.65	0	0.003335	0.26822	9.05525	5.02808	0	0.005044	0.221963	9.73191	5.28663
32.75	0	0.006306	0.354727	10.0785	5.31412	0	0.005716	0.253465	9.49197	5.17617
32.85	0	0.00355	0.173921	9.85098	5.08823	0	0.001121	0.182625	9.28127	5.30492
32.95	0	0.006867	0.217617	9.26347	5.26397	2.4e-05	0.007239	0.263498	8.83242	5.29987
33.05	0	0.003779	0.256258	8.38018	5.12372	0	0.005061	0.287666	10.5821	5.17963
33.15	0	0.00013	0.218695	9.45782	5.33497	0	0.005929	0.237138	8.7418	5.12866
33.25	0	0.005468	0.221103	9.18646	5.19645	0.003124	0.000868	0.25914	9.7816	5.40655
33.35	0	0.003306	0.270965	8.93599	5.2225	0	0.008628	0.206577	9.75984	5.0752
33.45	0	0.007314	0.229854	9.17154	5.07446	8.3e-05	0.007615	0.212789	8.99623	5.09433
33.55	0	0.003119	0.162706	10.2309	5.24732	2.5e-05	0.006471	0.227833	9.59165	5.25726
33.65	0	0.0038	0.253134	9.32536	5.28157	0	0.004817	0.28332	10.0172	5.23576
33.75	0	0.002049	0.150406	9.86611	5.30265	0	0.007775	0.245912	9.77228	5.15753
33.85	0	0	0.196815	10.1676	5.11964	0	0.001817	0.301919	9.20215	5.17002
33.95	0	0.000855	0.21921	10.3621	5.31473	0	0.011538	0.23996	10.166	5.15609
34.05	0	0.003687	0.164118	10.0129	5.13272	7.9e-05	0.001132	0.196158	9.63352	5.20225
34.15	7.7e-05	0.009971	0.187473	10.7037	5.2181	0	0.001024	0.198958	10.1801	5.2712
34.25	0	0.00403	0.174656	9.3975	5.27339	0	0.003396	0.254204	9.43429	5.25877
34.35	0	0.001398	0.261478	9.693	5.25512	1.2e-05	0.002238	0.196264	9.61772	5.14942
34.45	0	0.001374	0.222882	9.64467	5.13105	0	0.009335	0.259295	11.5515	5.21054
34.55	0	0.003033	0.223491	10.7695	5.15728	0.005932	0.000203	0.221303	10.1819	5.18754
34.65	0	0.004759	0.242265	10.3143	5.24239	0	6.8e-05	0.215626	10.8271	5.25864
34.75	0	0.001305	0.205153	10.8387	5.17664	0	0.005181	0.201459	10.7677	5.31825
34.85	2e-06	0.004977	0.249498	9.84126	5.27972	0	3.8e-05	0.207354	10.7683	5.13965
34.95	0.000152	0	0.207798	11.4655	5.08446	0	0.006414	0.204705	11.9018	5.18703
35.05	0	0.000122	0.185641	10.7649	5.28083	3.2e-05	0.00359	0.195835	11.0493	5.19406
35.15	0	0	0.204378	11.2165	5.32476	5.4e-05	1.3e-05	0.238149	9.80166	5.17693
35.25	0	0.004074	0.138289	11.5174	5.1749	0	0.002895	0.191325	10.7595	5.328
35.35	0	0.006433	0.255652	10.7841	5.33449	0	0.003658	0.167772	11.3215	5.17811
35.45	0	0.001533	0.226526	11.3881	5.01089	0	0.001759	0.202201	11.076	5.21598
35.55	0	1.8e-05	0.181381	11.6515	5.27659	0	0.001291	0.200725	10.6138	5.22587
35.65	0	5.5e-05	0.166854	11.7039	5.18586	0	0.003458	0.214616	11.6707	5.27649
35.75	0	0.000249	0.225258	11.447	5.34581	7e-06	0.001249	0.205611	11.851	5.18338
35.85	0	0.003805	0.154776	12.5373	5.21716	0	0.003849	0.206457	12.0757	5.23635
35.95	0	3e-06	0.144364	11.9405	5.04393	0.000722	0.000116	0.20418	11.3547	5.23318
36.05	0	0.001277	0.23104	12.3747	5.23493	0.002975	0.002094	0.15338	13.6393	5.17091
36.15	0	0.002892	0.130079	12.0455	5.33839	0.001315	0.001309	0.194917	11.9188	5.2328
36.25	1.4e-05	0.005655	0.237447	12.5198	5.25017	0	0.001921	0.161921	12.6544	5.35009
36.35	0	0.004182	0.158556	11.7556	5.22478	0	0.001131	0.221143	12.4746	5.20009
36.45	0	0	0.18387	13.4148	5.19834	0.001139	0.002453	0.202329	12.8247	5.23183
36.55	0	0.006014	0.176103	13.9996	5.17405	7e-06	0.003423	0.198566	12.97	5.22407
36.65	0	0.001327	0.178388	13.8127	5.2896	0.000842	0.004024	0.214468	13.1175	5.34297
36.75	0	0.000171	0.147534	13.7053	5.25662	0	0.002287	0.167892	13.8175	5.33836
36.85	0	0.004676	0.173859	12.8968	5.21193	0	0.002334	0.181897	13.8239	5.05653
36.95	0	0.001304	0.123945	14.699	5.10021	0	0.004083	0.215202	13.9634	5.35321
37.05	0	0.002426	0.112768	14.4071	5.36942	0	0.001	0.176913	15.335	5.11748
37.15	0	0.001246	0.19074	15.2875	5.42974	0	0.003141	0.187136	15.5346	5.3169
37.25	0	0.005109	0.145327	15.3482	5.44958	0	0.005821	0.145435	14.7443	5.25004
37.35	0	0.003781	0.170054	15.763	5.49881	0	0.001353	0.223902	14.947	5.32707
37.45	0	0.005068	0.142491	15.9918	5.2873	0.001424	0.000172	0.189269	16.8161	5.23301
37.55	0	0.000204	0.170832	17.5224	5.24012	0	0.002448	0.174749	16.1546	5.43505
37.65	0	0	0.187173	17.5875	5.30282	0	0.000214	0.157436	17.9441	5.28473
37.75	0	0	0.114719	18.7908	5.36144	0	0.003738	0.178754	18.8282	5.28203
37.85	3e-06	0	0.1603	19.3711	5.34584	0	0.004659	0.136404	18.9419	5.33652
37.95	0	0	0.160646	20.0735	5.19391	0.001203	0.004985	0.171561	19.5775	5.38599
38.05	0	0	0.195751	22.1225	5.28193	0	0.005984	0.140588	22.149	5.20217
38.15	0	0.003417	0.113599	23.7196	5.52349	0	0.002734	0.22254	23.8566	5.45151
38.25	0	0.00402	0.155491	27.2518	5.12244	0	0.004156	0.204696	26.9903	5.27373
38.35	0	7e-06	0.170729	30.6151	5.34985	0	0.000125	0.183052	30.9724	5.29031
38.45	0	0.003224	0.117624	37.108	5.2953	0	0.003549	0.151572	36.4264	5.38861
38.55	0	0	0.170951	37.1359	5.2224	0	0.003425	0.223318	36.0082	5.50311
38.65	0	0	0.187239	26.3263	5.28606	0	0.002735	0.157473	27.2317	5.4962
38.75	0	4e-06	0.140556	11.9808	5.21133	0	0.000162	0.079383	12.8368	5.19284
38.85	0	0.002847	0.141114	4.16059	5.22939	0	0.001215	0.179513	4.38515	5.44252
38.95	0	0.002985	0.137069	1.08169	5.33143	0.001188	0.002611	0.189265	1.53206	5.1728
39.05	0	0.000156	0.178081	0.989976	5.06261	0	0.00472	0.197393	0.881317	5.5739
39.15	0	0.000186	0.126161	0.968015	5.30296	0	0.000134	0.147685	1.15154	5.3852
39.25	0	0.003063	0.113438	0.865657	5.42047	0	0.003329	0.10756	1.05354	5.4501
39.35	0	0.002943	0.137621	0.882467	5.30121	0	0.001435	0.176594	1.24034	5.31135
39.45	0	4.9e-05	0.12256	0.7199	5.31166	0	0.004741	0.123541	0.836894	5.52804
39.55	0	0	0.167755	0.90046	5.35072	0	0.004848	0.168751	1.01327	5.17292
39.65	0	0.003223	0.128492	0.866186	5.39277	0	0.001736	0.149783	0.886369	5.45526
39.75	0	0.004108	0.169497	1.00375	5.41794	0	0.002985	0.162181	0.875476	5.64128
39.85	0	0	0.138563	0.772829	5.45999	0	0	0.149865	0.744498	5.14039
39.95	0	0	0.135698	0.660644	5.40564	0	0.001144	0.220575	1.01087	5.46402
40.05	0	0	0.11781	0.926296	5.17939	0.001018	0.002925	0.089309	0.922044	5.26194
40.15	0	0	0.128371	0.921404	5.49615	0	0	0.149446	1.03488	5.62802
40.25	0	0	0.065822	0.823633	5.29303	0	0.005182	0.108237	0.887801	4.94628
40.35	0	4.9e-05	0.141011	0.777991	5.31531	0	0.002696	0.11136	0.880026	5.45247
40.45	0	0.003453	0.127564	0.844809	5.71798	0	0	0.152067	0.949105	5.39812
40.55	0	2e-05	0.064243	0.854985	5.41521	0	0.001232	0.172947	0.800501	5.53119
40.65	0	0.000198	0.120833	0.768017	5.2196	0	0.002864	0.153374	0.960116	5.60999
40.75	0	4.4e-05	0.101748	0.81429	5.29692	0.000993	0.000204	0.183993	0.963681	5.40554
40.85	0	7e-06	0.135289	0.862503	5.35605	0	0.003755	0.117047	0.944689	5.44004
40.95	0	2.6e-05	0.114574	0.785193	5.47478	0	0.001368	0.131171	0.770916	5.21119
41.05	0	0	0.09438	0.823657	5.25791	0	0	0.11629	0.94371	5.68765
41.15	0	3.9e-05	0.151306	0.741272	5.51386	0.000911	0.001877	0.059278	0.852348	5.32533
41.25	0	0	0.132671	0.841486	5.24339	0	0	0.142658	0.698021	5.55536
41.35	0	0.001842	0.080372	0.912222	5.42354	0	0.001568	0.149374	1.0227	5.21521
41.45	3e-05	0	0.092085	0.706943	5.27579	0	0.001429	0.132245	0.948096	5.57534
41.55	4.9e-05	6.4e-05	0.119806	0.71238	5.37406	0.000837	0.002648	0.114935	0.857275	5.47394
41.65	0	0	0.119744	0.818264	5.38014	0.000845	7.2e-05	0.127448	0.749855	5.81709
41.75	0	0	0.138856	0.760099	5.40829	0	0.007422	0.140694	0.790935	5.66567
41.85	0	0.003355	0.174967	0.647862	5.46795	0	0.000103	0.152425	0.755774	5.60767
41.95	0	0.000161	0.097774	0.639804	5.63432	0.000833	0.001359	0.131399	0.710558	5.32341
42.05	0	0.000456	0.116621	0.71484	5.46638	0	4.2e-05	0.178896	0.828573	5.73886
42.15	1.5e-05	0.000115	0.148337	0.668218	5.43385	0.000958	0.00136	0.165172	0.698467	5.26252
42.25	0	0.000131	0.133678	0.724956	5.2325	0.00025	0.001364	0.11908	0.864161	5.50825
42.35	0	0.000203	0.108192	0.709056	5.26024	0	0.007445	0.153211	0.793531	5.62935
42.45	0	0	0.139188	0.667045	5.65747	0	0	0.151163	0.700588	5.48071
42.55	0	0.000108	0.109841	0.741121	5.63182	0	0	0.12632	0.870406	5.57614
42.65	0	0.001663	0.056388	0.669617	5.54225	0	0.002606	0.116401	0.655256	5.54647
42.75	8e-06	0.000265	0.105978	0.752454	5.34734	0	0.001756	0.118638	0.813117	5.14736
42.85	0	0	0.124586	0.787357	5.32237	0	0.001301	0.107483	0.923254	5.72819
42.95	0	0.000341	0.081619	0.676926	5.66736	0	0	0.151522	0.681582	5.0454
43.05	0.000201	0	0.137351	0.736812	5.92864	0	1.5e-05	0.114683	0.752094	5.5382
43.15	0	0	0.127747	0.694791	5.43722	0	0.006314	0.122198	0.838219	5.67209
43.25	9.7e-05	4.4e-05	0.115016	0.676113	6.02175	0	3.7e-05	0.137176	0.882892	5.79685
43.35	0	0.001509	0.080991	0.784319	5.4366	0	0	0.099982	0.847708	5.82317
43.45	0	0.003071	0.094349	0.633043	5.33523	0	0.004053	0.145349	0.689526	5.56189
43.55	0	4e-06	0.139182	0.669565	5.40663	0	0.003739	0.124346	0.659878	5.0925
43.65	0	0	0.120622	0.803138	5.73977	0	0	0.128583	0.874232	5.33773
43.75	0	8.5e-05	0.087689	0.764322	6.24768	0	0.001574	0.135497	0.70847	5.60323
43.85	0	0.000134	0.092517	0.65387	5.19237	0	0	0.114524	0.687372	4.82678
43.95	0	0.000356	0.097984	0.706217	6.49667	0	0.001007	0.0978	0.642822	6.38347
44.05	0	0.000563	0.102475	0.715171	5.47778	0	0.008763	0.070477	0.759212	5.68834
44.15	0	1.3e-05	0.083208	0.757684	5.81025	0	8e-06	0.099825	0.818189	6.15949
44.25	0	0.004173	0.112468	0.6845	5.55449	0	4.7e-05	0.12067	0.736408	5.34001
44.35	0	0	0.112432	0.564644	5.8597	0	0.001322	0.142021	0.696062	6.67272
44.45	0	0	0.09227	0.629553	5.3816	0	0	0.113731	0.752907	5.3108
44.55	0	0.000139	0.069444	0.741255	4.77839	0	0.001176	0.126473	0.666691	5.86003
44.65	0	0	0.074281	0.628097	6.12269	0	4.2e-05	0.108622	0.642903	5.11423
44.75	0	0.001221	0.065564	0.611198	5.87344	0	0.001043	0.107292	0.545663	5.42055
44.85	0	6.2e-05	0.107195	0.614367	5.72032	0	0	0.09661	0.625385	5.33388
44.95	0	0	0.14746	0.647502	4.76087	0	0.006539	0.110404	0.651345	5.82818
45.05	0	0	0.097102	0.534421	6.23225	0	0.001217	0.143036	0.792025	6.37164
45.15	0	0.000101	0.091716	0.645316	5.7922	0	0.005389	0.143131	0.5519	5.30603
45.25	9.2e-05	0.000237	0.090794	0.617882	6.57519	0	1.3e-05	0.135378	0.617125	5.93947
45.35	3e-06	0.000115	0.105365	0.536478	6.50026	0	0.001144	0.086428	0.622904	4.99785
45.45	0	0.00141	0.072381	0.549779	6.49357	0	0.002189	0.112659	0.652919	5.94861
45.55	0	6e-06	0.092613	0.59469	5.42364	0	0.001655	0.118729	0.638968	5.81294
45.65	0	0	0.086254	0.442814	5.84106	0	4.6e-05	0.115342	0.818461	5.61543
45.75	0	0.001077	0.053808	0.632362	4.87676	0	0.00209	0.078043	0.715263	5.62101
45.85	0	4.2e-05	0.080655	0.430351	6.59784	0	0	0.104733	0.579066	5.26398
45.95	0	0.00368	0.126228	0.634492	5.55241	0	0.001995	0.066045	0.599465	5.60037
46.05	0	0.000184	0.078616	0.695916	5.76928	0	0.000874	0.076537	0.497331	7.03701
46.15	0	0	0.102579	0.566674	6.14317	0	0	0.07101	0.595933	6.3151
46.25	0	0	0.05611	0.60083	4.76203	0	0	0.08727	0.512905	5.33845
46.35	0	0.00118	0.106531	0.643609	6.36584	0	0	0.098825	0.701746	5.78798
46.45	0	0.001335	0.09515	0.544163	4.79739	0	0.001672	0.072273	0.663979	6.0547
46.55	0	0	0.078779	0.475044	5.85171	0	0.003206	0.085057	0.534598	4.76256
46.65	0	0	0.067737	0.557703	5.90639	0	6.1e-05	0.079926	0.559421	6.26002
46.75	0	0	0.102861	0.642795	4.88943	0	0.001692	0.099831	0.545769	5.18322
46.85	0	0	0.054562	0.527939	5.34223	0	0.004728	0.097402	0.557946	6.32888
46.95	0	0	0.075256	0.49196	5.18087	0	0	0.093016	0.634145	6.38504
47.05	0	0	0.056258	0.535428	5.5629	0	0	0.073122	0.569885	6.42471
47.15	0	0	0.090903	0.635261	5.97005	0	0.001459	0.071258	0.504967	5.51113
47.25	0	0	0.080151	0.638951	5.55153	0	0.002071	0.072846	0.614056	5.49193
47.35	0	0	0.088163	0.522687	4.55248	0	0.00351	0.082975	0.499831	5.13168
47.45	0	0	0.120327	0.604965	6.17985	0	0.001701	0.107948	0.522502	6.32222
47.55	0	0	0.099609	0.411963	5.84729	0	0.001375	0.079898	0.522057	4.74199
47.65	0	0	0.062143	0.493188	7.2208	0	0.001479	0.092014	0.57753	6.08632
47.75	0	2.7e-05	0.059606	0.572674	5.79861	0	0.000834	0.078312	0.587733	5.52032
47.85	1.3e-05	0	0.064794	0.4379	5.88709	0	0.002297	0.077132	0.621092	5.71734
47.95	0	0	0.042268	0.537635	6.356	0	0.000259	0.049468	0.431083	6.50819
48.05	0	0.002392	0.045415	0.416962	5.8186	0	0.001644	0.072235	0.544823	6.01048
48.15	0	0	0.106676	0.551883	6.52234	0	0.001391	0.089222	0.555764	6.19576
48.25	0	1.3e-05	0.074369	0.488716	4.73839	0	0.001722	0.078758	0.478947	6.09919
48.35	0	6.2e-05	0.055793	0.526165	5.85038	0	0.001885	0.085392	0.438519	5.36914
48.45	0	0	0.08794	0.526022	5.51008	0	5.2e-05	0.062947	0.501885	6.6233
48.55	0	0.002383	0.069291	0.482996	5.80129	0	6.7e-05	0.09682	0.511322	6.2264
48.65	0	0	0.097467	0.364716	6.30987	0	0.00335	0.060673	0.43879	6.01382
48.75	0	0	0.069818	0.506914	6.57484	0	0.001807	0.097147	0.447843	6.226
48.85	0	0.002226	0.047479	0.46522	6.51735	0	0.000255	0.076001	0.574718	6.21926
48.95	0	0	0.105598	0.515209	6.8312	0	0.000146	0.060994	0.551651	5.60306
49.05	0	0	0.067746	0.467234	6.52873	0	3e-05	0.096785	0.511607	6.0785
49.15	0	1e-05	0.062035	0.569687	6.22105	0	0.003556	0.086684	0.424721	5.59367
49.25	0	2e-06	0.107084	0.457306	6.69047	0	0	0.053381	0.449865	5.58175
49.35	0	0	0.077719	0.364998	5.84559	0	0.000486	0.095871	0.572518	6.3596
49.45	0	0	0.052594	0.392622	5.51632	0	0.00111	0.108415	0.572704	6.5261
49.55	0	0	0.049673	0.451658	6.45294	0	0.001629	0.07991	0.436487	5.73367
49.65	0	2.6e-05	0.0377	0.444572	5.68717	0	0	0.081213	0.524904	7.06508
49.75	0	0	0.045115	0.508359	5.24546	0	0.001692	0.067567	0.482611	5.92425
49.85	0	8.9e-05	0.04569	0.419493	5.82819	0	5.5e-05	0.07596	0.432918	5.73796
49.95	0	0.001998	0.112466	0.485955	5.56743	0	0	0.079219	0.55856	5.21531
50.05	0	0	0.054172	0.408225	5.57458	0	0	0.052698	0.544272	5.80219
50.15	0	0	0.050886	0.489087	7.09372	0	0	0.050046	0.434513	6.43046
50.25	0	0	0.042067	0.488266	6.26391	0	0	0.08868	0.577041	6.34782
50.35	0	0	0.072463	0.415944	6.54957	0	0	0.067223	0.523132	6.29943
50.45	0	0	0.050983	0.449396	6.07255	0	0.001454	0.065046	0.276721	6.12312
50.55	0	7.4e-05	0.05263	0.473851	7.21547	0	0	0.049151	0.392051	7.12604
50.65	0	0.00027	0.048552	0.401725	6.70719	0	0.001477	0.078914	0.467391	5.93139
50.75	0	0	0.069346	0.34817	5.84955	0	0.001394	0.045556	0.468324	6.46447
50.85	0	0	0.032855	0.570768	6.41725	0	0	0.079752	0.386198	7.47583
50.95	0	0	0.056398	0.439315	7.31708	0	0	0.055808	0.455507	5.99003
51.05	0	0	0.037241	0.433978	5.65074	0	5.1e-05	0.079376	0.32863	6.41704
51.15	0	0	0.036963	0.382665	6.48628	0	0.001302	0.068725	0.443488	6.32902
51.25	0	0.00177	0.045821	0.561624	6.54483	0	0	0.057495	0.482749	6.22164
51.35	0	0	0.069508	0.42339	6.12821	0	0.00134	0.051447	0.408186	6.98126
51.45	0	4.8e-05	0.052452	0.356393	6.47256	0	0.001365	0.040021	0.402092	5.882
51.55	0	2e-06	0.029381	0.536524	5.89521	0	0.001446	0.059344	0.466334	6.39344
51.65	0	0.003709	0.049904	0.311041	6.27756	0	0.000606	0.063012	0.500805	5.86961
51.75	0	3e-06	0.058051	0.381032	6.35817	0	0.002174	0.074661	0.401028	6.74308
51.85	0	0	0.044464	0.440196	6.79025	0	0.000327	0.102564	0.335514	6.18722
51.95	0	0	0.043302	0.288204	6.66171	0	0.001367	0.056052	0.408332	6.31248
52.05	0	0	0.041703	0.366036	6.19342	0	0.000209	0.034766	0.402481	6.42536
52.15	0	0	0.057439	0.484315	6.14241	0	0.002402	0.051132	0.39103	6.6792
52.25	0	0	0.030966	0.417693	6.29986	0	4e-06	0.038315	0.410108	5.78925
52.35	0	0.001466	0.05601	0.359013	6.4641	0	0.001177	0.073434	0.377562	5.95884
52.45	0	0	0.056879	0.345567	6.11978	0	0	0.064702	0.423581	6.61849
52.55	0	0	0.042027	0.39636	7.98369	0	0	0.057016	0.327262	7.33836
52.65	0	0	0.040207	0.405646	7.03732	0	0.001145	0.038575	0.365499	6.53825
52.75	0	1.9e-05	0.040652	0.35868	6.01826	0	0	0.054831	0.426912	6.33926
52.85	0	0	0.049651	0.325531	6.04189	0	0.001214	0.050692	0.371959	7.2239
52.95	7.5e-05	0.001396	0.03592	0.448461	7.01928	0	0.001202	0.043606	0.352952	7.52078
53.05	1.8e-05	0	0.040596	0.370933	6.49334	0	0	0.044261	0.26377	6.93508
53.15	0	0	0.053299	0.283643	6.25966	0	0.000568	0.039309	0.406689	7.0082
53.25	0	0.001328	0.041334	0.412927	6.43852	0	0	0.012656	0.39474	6.45091
53.35	0	7.7e-05	0.056966	0.324628	7.38729	0	0.003604	0.043695	0.433696	6.76521
53.45	0	0.001498	0.062974	0.394302	6.12264	0	0	0.053809	0.476923	6.85349
53.55	0	0.000167	0.053355	0.271358	7.8243	0	0	0.057496	0.369242	6.78155
53.65	0	0.001373	0.043981	0.38795	7.50159	0	0	0.022815	0.38408	6.24629
53.75	0	0.001025	0.051286	0.311126	7.93776	0	0	0.031822	0.399443	6.66596
53.85	0	0	0.034479	0.385082	7.59692	0	4e-05	0.033119	0.366462	7.08475
53.95	0	0.000636	0.061939	0.513109	6.10479	0	0	0.040259	0.371539	7.23489
54.05	0	0	0.041746	0.392822	6.03066	0	0	0.049538	0.374945	6.80997
54.15	0	0	0.029002	0.305344	6.83769	0	0	0.019136	0.337345	7.01733
54.25	0	8.1e-05	0.049629	0.312589	7.31039	0	0	0.041356	0.367622	8.12292
54.35	0	0.000151	0.023906	0.438795	7.44652	0	0.000141	0.028675	0.350517	7.07979
54.45	0	0	0.048623	0.319214	6.59074	0	0	0.038561	0.32848	7.09513
54.55	0	0.001815	0.034577	0.342411	6.94934	0	0	0.048605	0.376694	7.26802
54.65	0	8.6e-05	0.048366	0.31648	7.21069	0	4.4e-05	0.032445	0.329612	6.9839
54.75	0	2.8e-05	0.041952	0.435695	7.05277	0	5.8e-05	0.063812	0.307934	6.82685
54.85	0	0	0.062716	0.46725	8.49178	0	0	0.051911	0.35243	7.72861
54.95	0	0	0.016811	0.294	7.10363	0	0	0.039429	0.381895	7.55624
55.05	0	3e-06	0.039279	0.429306	8.11093	0	0.000172	0.04267	0.334571	7.93473
55.15	0	0	0.05125	0.447476	7.87159	0	5e-06	0.029927	0.354156	7.10619
55.25	0	0	0.039045	0.348623	7.16129	0	0	0.056763	0.376162	6.99825
55.35	0	0.000278	0.025076	0.310514	7.3478	0	0	0.046743	0.363132	8.09316
55.45	0	0.000169	0.029977	0.398627	7.8475	0	2e-06	0.045931	0.337909	7.96682
55.55	0	0	0.029524	0.325249	7.62353	0	0	0.043994	0.385908	7.4478
55.65	0	4.9e-05	0.032526	0.295656	7.54692	0	0.000294	0.041557	0.278289	7.81842
55.75	0	0	0.044504	0.42855	7.16204	0	0.000246	0.024874	0.31365	8.50152
55.85	0	9.9e-05	0.027701	0.4275	7.57704	0	0	0.030787	0.393223	7.18243
55.95	0	0.00014	0.035868	0.443303	7.47083	0	0.00024	0.017155	0.410209	7.70101
56.05	0	6e-05	0.033071	0.377097	7.67934	0	0	0.059361	0.309156	8.20763
56.15	0	4.2e-05	0.034634	0.270871	7.85493	0	0	0.026895	0.302583	7.16306
56.25	0	0	0.033301	0.265944	7.80989	0	0	0.019967	0.412603	8.21847
56.35	0	0	0.043237	0.259382	8.37683	0	0.000112	0.032724	0.354971	7.78545
56.45	0	0	0.023493	0.35933	9.03298	0	0	0.030624	0.348379	8.87833
56.55	0	0	0.038109	0.367476	8.5676	0	0	0.031524	0.350169	8.51575
56.65	0	0	0.047657	0.38544	8.17967	0	0	0.026716	0.211567	8.21406
56.75	0	0	0.034896	0.315219	7.46955	0	0	0.039311	0.29233	7.60322
56.85	0	0	0.011226	0.263673	7.54624	0	0.003326	0.040657	0.362077	8.14593
56.95	0	0	0.051174	0.355906	8.56736	0	0	0.037148	0.28339	8.43596
57.05	0	0.001834	0.026026	0.315892	7.56526	0	0	0.029084	0.306653	8.04321
57.15	0	0	0.035939	0.333718	7.87698	0	0	0.039533	0.414513	7.90379
57.25	0	0	0.033207	0.35611	8.28282	0	0	0.02858	0.356353	8.08682
57.35	0	0	0.020152	0.389711	8.83747	0	2.3e-05	0.038145	0.367213	8.61367
57.45	0	0	0.039895	0.266911	8.36227	0	8e-06	0.034261	0.252263	8.63096
57.55	0	0	0.046034	0.268406	8.72775	0	0	0.019287	0.264816	9.57803
57.65	0	0	0.03959	0.408327	8.30143	0	0	0.021823	0.327348	8.79357
57.75	0	0	0.016294	0.312731	9.49427	0	0	0.014061	0.33092	8.60489
57.85	0	0	0.034756	0.342066	9.09775	0	0	0.034576	0.298126	9.25265
57.95	0	0	0.047776	0.307669	9.43502	0	1.3e-05	0.015883	0.282004	8.91085
58.05	0	0	0.016909	0.331752	9.09505	0	0	0.027325	0.272269	9.0942
58.15	0	0	0.049788	0.300193	9.26753	0	0	0.035607	0.293842	9.19605
58.25	0	0	0.021054	0.338195	8.91049	0	0	0.01945	0.360153	9.50584
58.35	0	8e-06	0.016119	0.399162	8.90828	0	0	0.038432	0.295325	9.48122
58.45	0	4.7e-05	0.039284	0.333601	9.08893	0	0	0.038107	0.395865	9.90392
58.55	0	0	0.025672	0.219975	9.81954	0	8e-06	0.024251	0.269013	9.05347
58.65	0	0	0.009765	0.333812	9.86035	0	4.7e-05	0.015774	0.300558	9.97509
58.75	0	0	0.04321	0.3204	9.56657	0	0	0.026178	0.208566	9.77303
58.85	0	0	0.023736	0.325907	9.53791	0	0	0.0375	0.338971	9.51534
58.95	0	3e-06	0.01808	0.35752	10.6407	0	0.00024	0.021496	0.374983	9.64819
59.05	0	0	0.025454	0.359728	10.5073	0	0	0.024341	0.294449	10.1196
59.15	0	0	0.016518	0.289179	10.3458	0	0.002974	0.020947	0.33546	10.126
59.25	0	5.5e-05	0.020413	0.249228	10.4412	0	0	0.020847	0.381427	10.1799
59.35	0	3.1e-05	0.023461	0.384911	10.2161	0	0	0.025022	0.235913	11.3604
59.45	0	0.00153	0.02184	0.292026	10.5102	0	0	0.021976	0.28826	11.0722
59.55	0	0	0.016937	0.287543	11.1888	0	0	0.028843	0.34165	11.8478
59.65	0	0	0.011256	0.390692	11.4235	0	0	0.05821	0.295578	11.5248
59.75	0	0	0.040913	0.276428	11.7875	0	0	0.029911	0.26891	10.6898
59.85	0	5e-06	0.013089	0.310415	12.3782	6.3e-05	0	0.027736	0.257658	11.5591
59.95	0	0	0.014935	0.377008	13.2883	0	0	0.032096	0.260376	12.4624
60.05	0	0	0.027441	0.368333	12.9065	0	0	0.019856	0.353964	12.6155
60.15	0	0	0.024367	0.341318	13.3121	0	0	0.013928	0.320075	13.8989
60.25	0	0	0.021158	0.241082	13.7513	0	0	0.029478	0.280721	14.547
60.35	0	0	0.040728	0.26594	15.1115	0	0	0.004285	0.286902	14.7707
60.45	0	3.7e-05	0.038222	0.367325	15.0262	0	0	0.01586	0.353581	15.4317
60.55	0	0	0.015667	0.349926	16.2153	0	0.00446	0.003654	0.288793	15.4357
60.65	0	0.001378	0.023407	0.336837	17.2602	0	0	0.040337	0.23742	18.3457
60.75	0	2e-06	0.03029	0.275921	18.479	0	0	0.025564	0.284771	18.7241
60.85	0	0	0.017196	0.35197	21.3765	0	0	0.045573	0.203183	21.0059
60.95	0	0	0.00587	0.301671	23.6602	0	0	0.01301	0.26711	23.7495
61.05	0	0	0.018999	0.31848	24.2287	0	0	0.024529	0.306002	25.2771
61.15	0	0	0.006923	0.27523	24.2644	0	0	0.007857	0.388534	23.6318
61.25	0	0.001224	0.030636	0.295886	19.0677	0	0	0.012347	0.249433	19.399
61.35	0	0	0.016727	0.261713	13.9318	0	3.8e-05	0.018977	0.298749	13.4934
61.45	0	4e-06	0.016041	0.314984	7.55235	0	0	0.023045	0.295838	7.58898
61.55	0	0	0.01834	0.320716	3.77519	0	0	0.007242	0.279214	3.82652
61.65	0	0	0.013179	0.294421	1.7671	0	0	0.026816	0.290212	1.97583
61.75	0	0	0.005845	0.285988	1.06669	0	3e-06	0.018631	0.278341	1.5436
61.85	0	0	0.018959	0.289161	1.13662	0	0	0.028495	0.35528	0.945622
61.95	0	0	0.021221	0.379793	0.830739	0	0	0.006805	0.271715	1.0171
62.05	0	0	0.008342	0.316155	1.09108	0	0.002724	0.019806	0.325454	1.02066
62.15	0	5e-06	0.018223	0.261886	0.91884	0	0	0.024199	0.209416	0.936287
62.25	0	0	0.012019	0.384386	0.853264	0	0	0.01509	0.202429	1.01202
62.35	0	0	0.011649	0.354799	0.909278	0	0	0.018985	0.208341	0.900025
62.45	0	8.9e-05	0.021692	0.265725	1.02029	0	0	0.029286	0.240814	1.06817
62.55	0	0.001314	0.002896	0.273134	0.923503	0	0	0.017204	0.245525	0.960831
62.65	0	0	0.007149	0.298206	0.7474	0	0	0.021155	0.215102	1.08842
62.75	0	0.000996	0.013565	0.294491	1.13031	0	0	0.021906	0.160434	0.966438
62.85	0	6.8e-05	0.018196	0.275057	1.10432	0	3.8e-05	0.019565	0.220429	1.12182
62.95	0	7.7e-05	0.014483	0.254082	1.14365	0	0	0.016049	0.261141	1.03792
63.05	0	1.3e-05	0.008782	0.324914	0.759995	0	0	0.019515	0.277482	1.02121
63.15	0	9.3e-05	0.012285	0.24874	0.80418	0	0	0.020165	0.210097	1.1213
63.25	0	1.2e-05	0.010686	0.312077	0.890262	0	0	0.009169	0.312768	1.00468
63.35	0	0.001071	0.009919	0.186439	0.839106	0	0	0.005445	0.181063	0.89198
63.45	8.6e-05	9.2e-05	0.019411	0.264283	1.023	0	1.3e-05	0.002654	0.245316	0.989345
63.55	0	0	0.008468	0.265888	0.775617	0	0	0.01346	0.277401	0.880288
63.65	0	0	0.009697	0.235931	1.12507	0	0	0.010821	0.281521	1.18518
63.75	0	0	0.010064	0.256537	0.91424	0	0	0.01233	0.251962	0.95672
63.85	0	0.000885	0.007611	0.243765	1.00753	0	0	0.010676	0.281614	0.91102
63.95	0	0	0.010388	0.302315	0.909918	0	0	0.007913	0.238477	0.814423
64.05	0	3.4e-05	0.003568	0.308508	0.983416	0	0	0.019203	0.347212	0.796682
64.15	0	5.6e-05	0.016507	0.208661	0.762883	0	0.002479	0.008765	0.237988	0.880374
64.25	0	0.000194	0.007484	0.19233	0.934403	0	0	0.013614	0.306624	0.880239
64.35	0	0.000857	0.003065	0.226727	0.94263	0	0	0.027338	0.206928	0.963446
64.45	0	0	0.010193	0.243175	0.93648	0	0	0.004175	0.220172	1.0054
64.55	1.4e-05	0.000853	0.008681	0.248658	0.758103	0	0	0.01517	0.256229	0.710805
64.65	0	0	0.016105	0.30034	0.885241	0	0	0.010565	0.231867	1.05418
64.75	0	0.001453	0.006597	0.247207	1.01017	0	3.3e-05	0.018513	0.26862	0.809653
64.85	0	3.7e-05	0.005912	0.264134	0.869639	0	3.4e-05	0.007681	0.227717	0.871536
64.95	0	7.4e-05	0.010455	0.182697	0.871418	0.000389	0.002333	0.016692	0.226865	0.83101
65.05	0	9.4e-05	0.009427	0.308028	1.12016	0.000155	0	0.026579	0.235874	0.825047
65.15	0	0	0.008013	0.17734	1.17467	0	0	0.030056	0.277599	0.794207
65.25	0	0	0.008839	0.269841	0.873188	0	0	0.012509	0.275395	0.793935
65.35	0	0	0.003522	0.235437	0.930204	0	0.00209	0.01463	0.206191	0.940238
65.45	2.2e-05	0	0.0259	0.320573	0.825427	0	0	0.027338	0.276227	0.960774
65.55	0	6.9e-05	0.010729	0.209387	0.812647	0	0	0.013342	0.301963	0.921151
65.65	0	0	0.007672	0.352707	1.092	0	0.000144	0.019677	0.21258	0.866983
65.75	0	0	0.00155	0.216347	0.925708	0	0	0.00362	0.212641	0.688916
65.85	0	0	0.006086	0.218627	0.820806	0	0	0.003761	0.343528	1.03706
65.95	0	0	0.004555	0.289186	0.900022	0	7.1e-05	0.005543	0.13123	0.955331
66.05	0	1e-06	0.003693	0.299787	1.17322	0	0	0.013129	0.249762	0.676992
66.15	0	0	0.00785	0.219006	0.821389	0	0	0.00491	0.21003	0.95898
66.25	0	0	0.012488	0.270434	0.968644	0	0	0.009926	0.201719	0.888608
66.35	4.5e-05	0	0.004974	0.278406	0.821941	0	0	0.007421	0.188971	0.668044
66.45	3.1e-05	8e-06	0.004967	0.216424	1.10262	0	0.00013	0.005258	0.181163	0.893383
66.55	0	0	0.001497	0.257681	0.986109	0	0.001526	0.003644	0.111681	0.77179
66.65	0	0	0.003483	0.271471	1.02903	0	0.00051	0.017394	0.194193	0.927135
66.75	0	0	0.007376	0.189011	0.773099	0	0	0.020466	0.242808	0.70557
66.85	2.5e-05	2.9e-05	0.012702	0.2854	0.790495	0	0	0.011762	0.173082	0.743757
66.95	9.3e-05	0	0.013091	0.234411	0.924948	0	0	0.004685	0.271308	0.953838
67.05	0	0	0.009101	0.236294	0.909665	0	0	0.003272	0.18067	0.777726
67.15	0	8.5e-05	0.004018	0.214745	0.874125	0	0	5.1e-05	0.255468	0.77175
67.25	0	0	0.00749	0.263599	0.944646	0	0	0.003095	0.262201	0.717623
67.35	0	0	0.011222	0.207535	0.805408	0	2.5e-05	0.016012	0.217074	0.75989
67.45	0	0	0.006308	0.255901	0.79735	0	1.8e-05	0.013486	0.2187	0.763267
67.55	0	0.001269	0.006448	0.241479	0.773145	0	0.001895	0.006663	0.209002	0.730471
67.65	0	0	0.000897	0.249012	0.857232	0	0.002879	0.013118	0.239914	1.02153
67.75	0	0	0.001531	0.252421	0.840244	0	0	0.009998	0.154726	0.778746
67.85	3.4e-05	0.001157	0.003891	0.129994	0.544089	0	0	0.012498	0.180727	0.81834
67.95	0	0	0.014719	0.217425	0.845717	0	0	0.009285	0.209357	0.818884
68.05	0	3e-06	0.009887	0.20303	0.933657	0	0.001691	0.00572	0.230209	0.868256
68.15	0	0	0.000326	0.270955	0.836051	0	0	0.004954	0.249303	0.782123
68.25	0	0.001047	0.013594	0.208094	0.869595	0	0	0.025657	0.213575	0.757122
68.35	0	0	0.003698	0.221931	0.959197	0	0	0.005241	0.18859	0.795832
68.45	0	0.000185	0.010006	0.289358	0.710177	0	0	0.011276	0.226686	0.841807
68.55	0	0.000989	0.002072	0.172183	0.881919	0	0	0.00293	0.152005	0.987858
68.65	0	0	0.00437	0.204057	0.778579	0	0	0.010427	0.231723	0.676255
68.75	0	0	0.012481	0.213898	0.815246	0	0	0.00909	0.222635	0.724025
68.85	0	0.000836	0.003027	0.217716	0.757956	0	0	0.01862	0.145898	0.643601
68.95	0	0.000851	0.007202	0.187598	0.745982	0	0	0.017084	0.246564	0.601367
69.05	0	0.00084	0.004762	0.24572	0.653743	0	0	0.03114	0.212173	0.775501
69.15	0	0	0.00613	0.259917	0.856472	0	0	0.009852	0.242294	0.647144
69.25	0	0.000842	0.010332	0.164412	0.787933	0	0.001513	0.003324	0.207137	0.823827
69.35	0	0	0.006329	0.178896	0.729834	0	0	0.012441	0.23648	0.809221
69.45	0	0.001215	0.006688	0.250353	0.869514	0	0	0.009243	0.15938	0.584975
69.55	0	0	0.008463	0.228194	0.676116	0	0	0.021001	0.187643	0.72779
69.65	0	0	8.1e-05	0.228547	0.74166	0	0	0.012531	0.139727	0.870124
69.75	0	0	0.008952	0.203944	0.647896	0	0	0.021934	0.1248	0.748077
69.85	0	0	0.024659	0.266014	0.697275	0	3e-05	0.008046	0.159658	0.690936
69.95	0	0	0.008052	0.182454	0.583115	0	0.001472	0.004023	0.169824	0.708181
70.05	4e-06	0	0.01142	0.251376	0.819518	0	0	0.010821	0.198696	0.678116
70.15	0	2.1e-05	0.001305	0.148853	0.681607	0	0.000144	0.002964	0.167105	0.764863
70.25	0	0	0.001151	0.154638	0.731978	0	0	0.004914	0.23145	0.681229
70.35	0	8.1e-05	0.002415	0.215177	0.638459	0	0.001345	0.004279	0.120504	0.679184
70.45	0	0	0.010035	0.179662	0.683037	0	0	0.005502	0.25326	0.768139
70.55	0	8.9e-05	0.005779	0.174879	0.632461	0	6e-06	0.004089	0.177043	0.618787
70.65	0	0	0.009607	0.236296	0.606449	0	0.001159	0.015633	0.132253	0.596481
70.75	0	0	0.001953	0.183371	0.595295	0	0	0.013557	0.147642	0.538345
70.85	0	0	0.003931	0.260094	0.49431	0	0	0.011994	0.143846	0.732325
70.95	0	0.000324	0.001276	0.234446	0.781016	0	0.001133	0.014939	0.206122	0.649544
71.05	0	0.000163	0.005063	0.165913	0.760256	0	0	0.004271	0.240453	0.685878
71.15	0	0	0.001558	0.193467	0.59176	0	0	0.019515	0.152843	0.626205
71.25	0	0	0.001096	0.204512	0.685923	0	0	0.005844	0.213088	0.737144
71.35	0	0	0.002602	0.215298	0.77688	0	0.001115	0.005753	0.120938	0.490248
71.45	0	0	0.001244	0.160206	0.587871	0	0	0.019606	0.170182	0.694159
71.55	0	0	0.00238	0.230657	0.600885	0	0.001202	0.000962	0.130921	0.903936
71.65	0	0	0.001877	0.278585	0.798673	0	0.000865	0.00777	0.135039	0.584605
71.75	0	0	0.007388	0.183205	0.470333	0	0	0.006342	0.14837	0.607552
71.85	0	0	0.006309	0.234909	0.794612	0	0	0.011846	0.218539	0.624504
71.95	0	0	0.000302	0.212028	0.678765	0	0	0.014031	0.174701	0.767818
72.05	0	0	0.001397	0.207658	0.628739	0	0	0.010809	0.105536	0.60302
72.15	0	0	0.009309	0.194572	0.548802	0	0	0.001806	0.151416	0.656007
72.25	0	0	0.00238	0.255785	0.714769	0	0	0.005106	0.238886	0.761276
72.35	0	0	0.00202	0.164703	0.519488	0	0	0.010983	0.150161	0.693374
72.45	0	0	4.2e-05	0.195028	0.559558	0	0	0.012883	0.154108	0.71812
72.55	0	0	0.005712	0.198209	0.697717	0	0	0.001479	0.14542	0.530994
72.65	0	0	0.00107	0.214852	0.732272	0	0	0.011757	0.207459	0.555897
72.75	0	2.1e-05	5e-05	0.174675	0.727881	0	0	0.010484	0.209605	0.678338
72.85	0	0	4e-06	0.15596	0.558067	0	0	0.01049	0.12896	0.653515
72.95	0	0	0.002696	0.116722	0.57285	0	0	0.01862	0.139061	0.724082
73.05	0	0	0.009579	0.193175	0.619255	0	0	0.012044	0.134473	0.718467
73.15	0	0	0.014077	0.163294	0.520841	0	0	0.004174	0.126938	0.664646
73.25	0	0	0.017851	0.198248	0.48489	0	0	0.005111	0.213477	0.644203
73.35	0	0	0.003243	0.198366	0.656076	0	0	0.005519	0.199995	0.678025
73.45	0	0	0.001384	0.249248	0.593186	0	0	0.013683	0.137616	0.509786
73.55	0	0	0.004004	0.179951	0.558292	0	0	0.008668	0.156313	0.498099
73.65	0	0	0.009066	0.184488	0.526016	0	0	0.006943	0.157978	0.613662
73.75	0	0	0.001918	0.134614	0.570766	0	0	0.007295	0.18	0.423957
73.85	0	0	0.001369	0.178245	0.641277	0	0.000516	0.004303	0.203661	0.517248
73.95	0	0	0.00031	0.131752	0.600045	0	0.001344	0.003876	0.274339	0.661223
74.05	0	0	0.003172	0.190555	0.533352	0	0	0.00732	0.120391	0.503
74.15	0	0	0.003341	0.169948	0.715106	0	0	0.010891	0.127902	0.594309
74.25	0	0	5.4e-05	0.118796	0.605106	0	1.5e-05	0.003313	0.121635	0.575653
74.35	0	0	0.002717	0.194019	0.600644	0	0	0.010889	0.17899	0.576069
74.45	0	0	0.001136	0.215912	0.491655	0	0	0.013376	0.17395	0.739992
74.55	0	0	0.010425	0.176213	0.499829	0	0	0.005348	0.130907	0.566587
74.65	0	0	0.004965	0.222672	0.457425	0	0	0.008187	0.142744	0.496808
74.75	0	0	0.002368	0.191016	0.579798	0	0	0.00907	0.136655	0.508472
74.85	0	0	0.003937	0.191707	0.420951	0	0	0.018922	0.080165	0.578354
74.95	0	0	0.001331	0.153595	0.526303	0	0	0.003913	0.148833	0.576742
75.05	0	0	0.007278	0.199656	0.521551	0	0.000241	0.011197	0.161202	0.499543
75.15	0	0	0.004899	0.139982	0.648006	0	0	0.002606	0.161145	0.44
75.25	0	0	0.000118	0.251584	0.503983	0	0	0.009776	0.155277	0.381872
75.35	0	0	0.002371	0.201325	0.592651	0	0	0.00716	0.120451	0.574282
75.45	0	0	0.002107	0.143097	0.617058	0	0	0.012538	0.147785	0.535612
75.55	0	0	0.002358	0.118378	0.476289	0	0	0.01021	0.127696	0.764831
75.65	0	0	0.0051	0.176023	0.526698	0	1e-06	0.009529	0.153097	0.471273
75.75	3.7e-05	0	0.003994	0.181429	0.649057	0	5.7e-05	0.01716	0.140721	0.529018
75.85	0	0	0.002173	0.212757	0.474257	0	0.001846	0.009224	0.155557	0.57745
75.95	0	0	0	0.210262	0.726318	0	0	0.006543	0.1847	0.584101
76.05	0	0	0.008656	0.162504	0.626029	0	0.001643	0.006796	0.109496	0.53508
76.15	0	0	7.6e-05	0.111307	0.615257	0	0	0.01073	0.116831	0.592639
76.25	0	0	0	0.161549	0.657411	0	0.00166	0.013352	0.093848	0.51046
76.35	0	0	0.005636	0.121443	0.50022	0	0	0.001383	0.123253	0.484551
76.45	0	0	0.001213	0.239459	0.574634	0	0	0.001118	0.159723	0.522736
76.55	0	0	0.001201	0.136627	0.541131	0	0	0.009816	0.145022	0.644318
76.65	0	0	0.002945	0.124664	0.575724	0	0	0.00123	0.127204	0.475169
76.75	0	0	4.3e-05	0.157737	0.623163	0	0	0.014879	0.122395	0.593727
76.85	0	0	0.002358	0.179475	0.478093	0	0	0.001437	0.16195	0.54098
76.95	0	2.3e-05	0.001703	0.165284	0.500047	0	0	0.005143	0.08623	0.620992
77.05	0	0	0.007247	0.20873	0.470003	0	0	0.005562	0.226645	0.527274
77.15	0	0	0.003468	0.174858	0.602192	0	0	0.000883	0.189391	0.472951
77.25	0	0	1.5e-05	0.113669	0.544671	0	0	0.006962	0.116859	0.475261
77.35	0	0	0.002156	0.161807	0.363162	0	0	0.008006	0.121981	0.549856
77.45	0	0	0.005712	0.107617	0.430547	0	0	0.000172	0.102646	0.411464
77.55	0	0	0.003468	0.237561	0.495661	0	0	0.002993	0.06859	0.531768
77.65	0	0	8e-06	0.144954	0.539071	0	0	0.004634	0.138293	0.586888
77.75	0	0	0	0.173112	0.435929	0	0	0.008452	0.15947	0.502975
77.85	0	0	0.001507	0.115999	0.345515	0	0	0.012187	0.070284	0.537745
77.95	0	0	0.008604	0.147114	0.519785	0	0	0.004941	0.148568	0.457738
78.05	0	0	0.002692	0.166689	0.520245	0	0	0.004067	0.131138	0.512092
78.15	0	8e-06	0.000258	0.133253	0.473878	0	0	0.000923	0.08976	0.426166
78.25	0	0	0.002994	0.230686	0.492406	0	0	0.002492	0.119986	0.44208
78.35	0	0	6.5e-05	0.148772	0.451993	0	0	0.008493	0.111732	0.565735
78.45	0	0	4.4e-05	0.17879	0.656168	0	0	0.001194	0.162241	0.398917
78.55	0	0	0.004846	0.140898	0.591496	0	0	0.008644	0.146416	0.624605
78.65	0	0	0.004296	0.140142	0.434504	0	0	0.010454	0.167795	0.507484
78.75	0	0	0	0.217224	0.585779	0	0	0.006561	0.120837	0.48374
78.85	0	0	0.009239	0.120381	0.35242	0	0	0.002483	0.179226	0.568251
78.95	0	0	0	0.087195	0.461836	0	0	0.006311	0.193203	0.463292
79.05	0	0	0.002709	0.185562	0.409121	0	0	0.006394	0.136301	0.584317
79.15	0	0	0.00408	0.210662	0.503504	0	0	4.6e-05	0.131022	0.46118
79.25	0	0	0.002338	0.087592	0.512651	0	0	0.005115	0.104358	0.500314
79.35	0	0	0.001193	0.188095	0.50507	0	0	0.00623	0.120701	0.381407
79.45	0	0	0.003665	0.138908	0.48214	0	0	0.003716	0.117758	0.413235
79.55	0	7.2e-05	0.005672	0.143986	0.569565	0	0	0.003608	0.131641	0.369517
79.65	0	0	0.001073	0.119404	0.46043	0	0	0.002578	0.170448	0.510472
79.75	0	0	0.003696	0.10464	0.417351	0	0	0.0055	0.152469	0.453857
79.85	0	0	2e-06	0.154155	0.472283	0	0	0.000395	0.16068	0.406821
79.95	0	0	0.002386	0.142104	0.379011	0	0	0.009397	0.114865	0.594558
80.05	0	0	0.003664	0.143159	0.460385	0	0	0.013861	0.125322	0.511868
80.15	0	0	0.001169	0.167126	0.372621	0	0	0.00273	0.114815	0.540357
80.25	0	0	0	0.124531	0.453925	0	0	0.00542	0.118555	0.422477
80.35	0	0	0.00674	0.074636	0.49603	0	0	5.4e-05	0.14893	0.348468
80.45	0	0	0	0.132036	0.406965	0	0	0.006532	0.103412	0.323543
80.55	0	0	0.002917	0.139386	0.393121	0	0	0.008108	0.099055	0.362683
80.65	0	5.1e-05	0.002299	0.121607	0.445439	0	4.1e-05	0.002094	0.140801	0.471945
80.75	0	0.000162	0.000885	0.178336	0.485884	0	0	0.002427	0.102795	0.407325
80.85	0	0	0.003398	0.104916	0.436811	0	0	0.016949	0.084835	0.484195
80.95	0	0	0.003049	0.213033	0.394624	0	0	0.008658	0.088444	0.371597
81.05	0	0	0.003701	0.098868	0.566631	0	0	0.005863	0.095634	0.492534
81.15	0	0	0.000962	0.115897	0.398978	0	0	0	0.114334	0.400744
81.25	0	0	4.6e-05	0.130729	0.561278	0	0	0.002076	0.066641	0.358992
81.35	0	0	0.001317	0.091059	0.473068	0	0	0.000921	0.129208	0.426027
81.45	0	0	0.002238	0.121489	0.424827	0	0	0.004047	0.094834	0.357596
81.55	0	0	0.005508	0.182701	0.395511	0	0	0.005479	0.143907	0.403472
81.65	0	0	0.001917	0.164528	0.48337	0	0	0.004748	0.104897	0.434734
81.75	0	0	0.002482	0.162098	0.343287	0	0	0.006503	0.154635	0.351215
81.85	0	0	0.01169	0.159815	0.44724	0	1e-06	0.004253	0.118493	0.408917
81.95	0	0	0.000228	0.170102	0.220221	0	7.8e-05	0.00226	0.126388	0.390355
82.05	0	0	0.002753	0.068313	0.387286	0	0	0.003509	0.132481	0.323047
82.15	0	0	0.002562	0.136604	0.362014	0	0	0.003357	0.092784	0.392894
82.25	0	0	0.001035	0.128026	0.404939	0	0	0.004372	0.089337	0.331159
82.35	0	0	0.00723	0.134468	0.344672	0	0	0.012636	0.062126	0.308916
82.45	4e-05	0	1e-05	0.087302	0.393448	0	0	0.007665	0.078405	0.402377
82.55	0	7.1e-05	0.000907	0.095038	0.409853	0	0	0.011165	0.117865	0.343428
82.65	0	5.2e-05	0.00551	0.089826	0.38136	0	0	5.6e-05	0.095595	0.489618
82.75	0	0	0.002561	0.103727	0.285309	0	0	0.000108	0.080575	0.350695
82.85	0	0	0	0.140153	0.418409	0	0	0.001262	0.103056	0.27841
82.95	0	0	3.4e-05	0.116702	0.370539	0	0	0.000341	0.106308	0.378127
83.05	0	0	0.000487	0.138274	0.393332	0	0	0.003637	0.095349	0.360468
83.15	0	0	0.006635	0.109888	0.373606	0	0	0.002274	0.075188	0.429642
83.25	9.9e-05	0	0.003956	0.11342	0.334673	0	0	0.002787	0.10422	0.461188
83.35	0	0	0.004875	0.106675	0.482662	0	0	0.001801	0.070863	0.417034
83.45	0	0	8e-06	0.132019	0.362625	0	0	0.011854	0.125755	0.314181
83.55	0	0	0	0.105411	0.321332	0	0	0.002363	0.12558	0.394689
83.65	0	0	0	0.127705	0.411168	0	0	0.002347	0.136608	0.46821
83.75	0	0	4.6e-05	0.103104	0.421744	0	0	0.004395	0.089356	0.271603
83.85	0	0	0.001918	0.105381	0.311225	0	0	0.006684	0.069768	0.441645
83.95	0	0	0.001008	0.087827	0.283331	0	0	0.000111	0.077055	0.498398
84.05	0	0	0.009427	0.123909	0.309319	0	0	0.004208	0.127027	0.384379
84.15	0	0	0.00367	0.126165	0.47048	0	0	0.00941	0.129191	0.376186
84.25	0	0	0.000992	0.145362	0.369921	0	0	0.004246	0.075443	0.365382
84.35	0	0	0	0.17881	0.377241	0	0	0.006416	0.099682	0.438546
84.45	0	0	0.001353	0.133617	0.328328	0	0	3.8e-05	0.06845	0.37875
84.55	0	0	0.002975	0.066252	0.333177	0	0	0.001406	0.089251	0.359927
84.65	0	0	0.003027	0.146104	0.410265	0	0	0.005563	0.089062	0.386841
84.75	0	0	0.001317	0.106419	0.430641	0	0	0.000961	0.08462	0.439865
84.85	0	0	2.3e-05	0.111371	0.388088	0	0	0.004921	0.079071	0.388922
84.95	0	0	0.00133	0.10874	0.325693	0	0	0.007549	0.090505	0.268737
85.05	0	0	0.003315	0.140934	0.305495	0	0	0.005302	0.122846	0.386092
85.15	0	0	0.003917	0.07924	0.353036	0	0	0.000566	0.08072	0.368839
85.25	0	0	0.001847	0.076789	0.347178	0	0	0.005285	0.077913	0.399258
85.35	0	0	0	0.166483	0.304846	0	0	0.002874	0.140555	0.331676
85.45	0	0	0.004588	0.089473	0.433518	0	0	0.002686	0.091396	0.365902
85.55	0	0	0	0.081592	0.342638	0	0	0.000254	0.080999	0.381815
85.65	0	0	0.000243	0.149301	0.34075	0	0	0.014928	0.078631	0.345014
85.75	0	0	0.005708	0.09494	0.358793	0	0	0.004242	0.138634	0.307908
85.85	0	0	0.001173	0.095577	0.370531	0	0	0.004956	0.148965	0.401316
85.95	0	0	0.002651	0.098829	0.311086	0	0	0.002909	0.069166	0.380294
86.05	0	0	0.00739	0.129984	0.336805	0	0	0.000343	0.040477	0.390281
86.15	0	0	0.006293	0.12142	0.36733	0	0	0.008519	0.098358	0.321943
86.25	0	0	0.008804	0.147626	0.296823	0	0	0.001454	0.071143	0.349554
86.35	0	0	0.008356	0.090391	0.317231	0	0	0.007463	0.121301	0.40225
86.45	0	0	5e-05	0.093408	0.355486	0	0	0.008336	0.115023	0.309428
86.55	0	4e-06	0.001877	0.091378	0.426557	0	0	0.004169	0.076393	0.359089
86.65	0	0	0.004598	0.112179	0.304901	0	0	0.002298	0.127683	0.282897
86.75	0	0	0	0.085047	0.30157	0	0	0.000928	0.072313	0.326554
86.85	0	0	0.001471	0.06316	0.317146	0	0	0.003083	0.075784	0.327716
86.95	0	0	0.004192	0.112585	0.30389	0	0	0.003291	0.076727	0.315131
87.05	0	0	1.9e-05	0.128215	0.285539	0	0	0.014014	0.084127	0.439078
87.15	0	0	0.001151	0.068756	0.248017	0	0	0.000824	0.069733	0.439161
87.25	0	0	0.001728	0.102158	0.384458	0	0	0.001293	0.091068	0.365969
87.35	0	0	0.003794	0.099308	0.330439	0	0	0.001775	0.094408	0.355855
87.45	0	0	0	0.095638	0.438563	0	5.5e-05	0.004269	0.063287	0.341862
87.55	0	0	7.4e-05	0.114495	0.391487	0	0	0.003081	0.037765	0.278321
87.65	0	0	0.001873	0.142808	0.375509	0	0	0.001848	0.098888	0.384524
87.75	0	0	0.001151	0.103679	0.351524	0	0	0.002019	0.064113	0.262569
87.85	0	0	0	0.086748	0.38061	0	0	0.002198	0.09141	0.385519
87.95	0	0	0.001208	0.103708	0.384041	0	0	0.004818	0.059384	0.398152
88.05	0	0	0	0.059501	0.414663	0	0	0.00276	0.067459	0.267118
88.15	0	0	0	0.082215	0.267487	0	0	0.003218	0.052892	0.396192
88.25	0	0	0.003043	0.080635	0.387896	0	0	5.7e-05	0.038736	0.34726
88.35	0	0	0.013915	0.082734	0.357504	0	0	0.002983	0.093105	0.343412
88.45	0	4.4e-05	0.006328	0.10266	0.384013	0	0	2.1e-05	0.092124	0.288369
88.55	0	0.000773	0.002867	0.09084	0.313482	0	0	0.001094	0.113893	0.338396
88.65	0	0.000871	0.002569	0.088046	0.317752	0	2e-06	0.000957	0.029231	0.339994
88.75	0	0.001128	0.00079	0.05891	0.341153	0	0	0.014654	0.087639	0.361709
88.85	0	0	0	0.062482	0.353408	0	0	0.012136	0.085316	0.340448
88.95	0	0	0.002152	0.105076	0.326979	0	0	0.003728	0.098948	0.359192
89.05	0	0	0.004103	0.08678	0.322214	0	0	0.000125	0.051697	0.418879
89.15	0	0	0.007128	0.072357	0.322107	0	0	0.000877	0.096772	0.306163
89.25	0	0	7.3e-05	0.127331	0.176143	0	0	0.001797	0.06529	0.278678
89.35	0	0	0	0.102359	0.341869	0	0	0.000813	0.100377	0.376079
89.45	0	0	0.001948	0.065897	0.37203	0	0	0.001018	0.064773	0.320607
89.55	0	0	7e-05	0.125084	0.326658	0	0	0.002953	0.072087	0.185903
89.65	0	0	2.7e-05	0.059399	0.306337	0	0	0.001369	0.071649	0.434234
89.75	0	0	0	0.108227	0.383426	0	0	0.001457	0.074823	0.339271
89.85	0	0	0.003484	0.088199	0.42518	0	0	0.003086	0.058948	0.319127
89.95	0	0	0.003253	0.122846	0.321988	0	0	7.4e-05	0.062427	0.366799
90.05	0	0	0.007189	0.064697	0.279238	0	0	0.000121	0.064587	0.318514
90.15	0	0	7.6e-05	0.102318	0.257677	0	0	0	0.095327	0.276863
90.25	0	0	0.001208	0.095416	0.268387	0	0	0.003595	0.071626	0.300007
90.35	0	0	0.002556	0.148496	0.243124	0	0	0.009397	0.087793	0.241387
90.45	0	0	0	0.069309	0.356711	0	0	0.003669	0.085764	0.370115
90.55	0	0	0.001802	0.08504	0.294441	0	0	0.003863	0.048271	0.362246
90.65	0	0	0.000102	0.032402	0.372616	0	0	0.004147	0.054171	0.343564
90.75	0	0	0.000113	0.082727	0.23093	0	0	0.000908	0.077216	0.280744
90.85	0	0	0.003928	0.078037	0.293692	0	0	0	0.084947	0.330197
90.95	0	0	0.003791	0.04254	0.319585	0	0	0.006342	0.077124	0.372191
91.05	0	0	0.001098	0.054943	0.306161	0	0	0	0.075395	0.337424
91.15	0	0	2.8e-05	0.067633	0.341111	0	0	0.001091	0.068276	0.352229
91.25	0	0	0.004181	0.079661	0.265783	0	0	0.001367	0.055382	0.314655
91.35	0	0	0.001734	0.06178	0.412016	0	0	0.007583	0.073045	0.281753
91.45	0	0	0.001466	0.080915	0.247843	0	0	0.003219	0.106553	0.317456
91.55	0.000364	0	0.002147	0.059116	0.304206	0	0	1.9e-05	0.064287	0.302233
91.65	0	0	0.00096	0.096192	0.336565	0	0	0.000279	0.054941	0.335753
91.75	0	0	0	0.058561	0.324808	0	0	0.007674	0.071222	0.232731
91.85	0	0	0.001282	0.080771	0.378263	0	0	0.00337	0.041105	0.340639
91.95	0	0	0.006044	0.067518	0.506689	0	0	0.000202	0.09515	0.359235
92.05	0	0	0	0.085897	0.317921	0	0	0.003405	0.048312	0.323412
92.15	0	0	5e-06	0.095499	0.276666	0	0	0.000103	0.042147	0.285256
92.25	0	0	0.005941	0.073396	0.306774	0	0	0.001575	0.06536	0.269201
92.35	0	0	0.000272	0.082344	0.239874	0	0	0.003353	0.061271	0.287516
92.45	0	0	0.001296	0.125625	0.339513	0	0	0.000453	0.089327	0.337687
92.55	0	0	0.003185	0.042303	0.425545	0	0	0.002694	0.078507	0.283315
92.65	0	0	0	0.054019	0.31672	0	0	0.002159	0.075147	0.321466
92.75	0	0	0.002276	0.088002	0.310821	0	0	0.006362	0.063615	0.330953
92.85	0	0	0.005998	0.056984	0.329604	0	0	0.00345	0.076317	0.230222
92.95	0	0	0.001275	0.072728	0.274456	0	0	0	0.112645	0.259918
93.05	0	0	0.000942	0.066828	0.20493	0	0	0.00177	0.091786	0.283391
93.15	0	0	0	0.054393	0.30791	0	0	0	0.088181	0.351223
93.25	0	0	0.000424	0.071476	0.371062	0	0	0.004338	0.049816	0.303205
93.35	0	0	0	0.042501	0.386486	0	0	7.5e-05	0.053105	0.338576
93.45	0	0	0.001079	0.080913	0.259985	0	0	3e-06	0.067883	0.235176
93.55	0	0	7e-05	0.073672	0.25801	0	0	6.4e-05	0.045189	0.354328
93.65	0	0	0.005005	0.095668	0.340033	1.1e-05	0	0.003478	0.048672	0.282389
93.75	0	0	0.005033	0.042606	0.398493	0	0	0.000685	0.043481	0.277038
93.85	0	0	0	0.061496	0.302124	0	0	0.003619	0.063953	0.198964
93.95	0	0	0.001531	0.058318	0.162152	0	0	0.007744	0.067892	0.349276
94.05	0	0	1.2e-05	0.053969	0.265672	2.2e-05	0	0.002355	0.038887	0.284448
94.15	0	0	5.5e-05	0.105199	0.367543	0	0	0.004511	0.057101	0.387863
94.25	0	0	0.001271	0.067474	0.227096	0	0	0.001264	0.064163	0.253421
94.35	0	0	6.2e-05	0.0535	0.225274	0	0	0.007946	0.056016	0.257593
94.45	0	7e-06	0.001153	0.053276	0.305836	0	0	0.001726	0.048416	0.321151
94.55	0	0	0.004469	0.075917	0.219707	0	0	0.011927	0.064684	0.241725
94.65	0	0	0.000885	0.073048	0.339219	0	0	0	0.089837	0.278584
94.75	0	0	0.001818	0.090265	0.219376	0	0.000149	1.3e-05	0.044662	0.351081
94.85	0	0	0.001535	0.078171	0.282849	0	0	0.006773	0.076448	0.355247
94.95	0	0	0.001525	0.058485	0.306747	0	0	0	0.035239	0.212743
95.05	0	0	0.000804	0.094803	0.321269	0	0	0.002207	0.059988	0.254635
95.15	0	0	0	0.075165	0.263536	0	0	0	0.068806	0.244717
95.25	0	0	0.000874	0.087443	0.172964	0	0	0	0.052191	0.303421
95.35	0	3.7e-05	0.001322	0.066406	0.301887	0	0	0.002007	0.03235	0.180376
95.45	0	0	0.002676	0.109955	0.199788	0	0	0	0.070959	0.276136
95.55	0	0	0.000287	0.064896	0.278923	0	0	0.006016	0.043618	0.29819
95.65	0	0	0.003597	0.056836	0.253716	0	0	3.4e-05	0.038353	0.286774
95.75	0	2.1e-05	3.5e-05	0.051742	0.339339	0	0	0.001076	0.094482	0.281458
95.85	0	0	0.007661	0.051338	0.309377	0	0	0.000944	0.071008	0.3519
95.95	0	0	0	0.05264	0.403333	0	6.5e-05	0.001697	0.039532	0.297897
96.05	0	0	0	0.039998	0.277372	0	8.3e-05	0.001486	0.063422	0.317425
96.15	0	0	0	0.062227	0.305092	0	0	0	0.052816	0.284089
96.25	0	0	0.002403	0.049706	0.269517	0	0	0	0.047352	0.369456
96.35	0	0	6.4e-05	0.05031	0.190157	0	0	0	0.061513	0.349867
96.45	0	0	0.004303	0.032595	0.262268	0	0	0.008656	0.07532	0.239639
96.55	0	0	0.001129	0.04809	0.313564	0	0.000119	0.001673	0.050682	0.281943
96.65	0	0	0	0.044174	0.252236	0	0	0.004529	0.057987	0.251699
96.75	0	0	0.001113	0.078735	0.262155	0	0	0.004538	0.049839	0.235338
96.85	0	0	0.001119	0.056346	0.343074	0	0	0.001767	0.054363	0.290413
96.95	0	0	0.003785	0.074694	0.310463	0	0	0.005387	0.04417	0.279196
97.05	0	0	0.001252	0.053871	0.239432	0	0	0	0.04989	0.259789
97.15	0	0	0.002917	0.054729	0.312264	0	0	0.000808	0.036409	0.251264
97.25	0	0	0.001223	0.072665	0.232407	0	0	0.000823	0.044936	0.296037
97.35	0	0	0	0.082661	0.317663	0	0	0.0009	0.034823	0.225296
97.45	0	0	1.3e-05	0.077065	0.339162	0	0	0.004124	0.010215	0.215586
97.55	0	0	0	0.076075	0.240006	0	0	0.000227	0.056493	0.28418
97.65	0	0	0	0.057204	0.246355	0	0	0.002991	0.083026	0.203774
97.75	0	0	0	0.050469	0.261047	0	9.1e-05	0.002148	0.01981	0.378108
97.85	0	0	0	0.060091	0.230383	0	0	0	0.04102	0.284853
97.95	0	0	0.014484	0.039317	0.21768	0	0	0.000384	0.026042	0.298266
98.05	0	0	0.000983	0.05518	0.261356	0	0	0.003971	0.059937	0.274923
98.15	0	0	0.002758	0.074589	0.163679	0	0	0.005099	0.049337	0.21802
98.25	0	0	0.00092	0.084434	0.270197	0	0	0	0.052343	0.262363
98.35	0	0	0	0.034488	0.25576	0	0	0.001561	0.063381	0.256408
98.45	0	0	0	0.041274	0.186674	0	0	2.2e-05	0.012273	0.288538
98.55	0	0	0	0.065307	0.190963	0	0	0	0.033351	0.240113
98.65	0	0	0	0.060796	0.259179	0	0	0.00166	0.035126	0.252726
98.75	0	0	0.000864	0.059208	0.251441	0	1.8e-05	0.003643	0.038169	0.187834
98.85	0	0	0.004798	0.056089	0.286545	0	0	0.001859	0.030897	0.227069
98.95	0	0	0	0.050322	0.276726	0	0	0.001595	0.110157	0.24733
99.05	0	0	0.001868	0.043028	0.230988	0	0	0	0.028044	0.230219
99.15	0	0	0.00164	0.063537	0.245628	0	0	0.003098	0.041574	0.230864
99.25	0	0	2.8e-05	0.08736	0.236268	0	0	0.001267	0.067341	0.169986
99.35	0	0	0.000117	0.04232	0.290358	0	0	0.004658	0.039546	0.247749
99.45	0	0	0.001724	0.058107	0.268995	0	0	0.006732	0.050121	0.245899
99.55	0	0	0	0.047859	0.257606	0	0	6e-06	0.053692	0.254123
99.65	0	0	0	0.032937	0.321721	0	0	0.002704	0.058818	0.23254
99.75	0	0	0	0.037246	0.24411	0	0	0	0.023838	0.398127
99.85	0	0	0	0.082201	0.215447	0	0	0.003428	0.03237	0.296714
99.95	0	0	0	0.028356	0.160702	0	0	0.005222	0.065171	0.260671
100.05	0	0	0	0.027681	0.267524	0	0	0	0.037637	0.226572
100.15	0	0	0	0.071269	0.235309	0	0	0.002264	0.033658	0.251195
100.25	0	0	0.002534	0.039932	0.193141	0	6.8e-05	0.001587	0.035828	0.266311
100.35	0	0	2e-05	0.036162	0.149305	0	0.000125	0.005715	0.02903	0.25292
100.45	0	0	0	0.067852	0.207282	0	0	0.00064	0.048949	0.274721
100.55	0	0	0.002585	0.05709	0.210383	0	0	0.002788	0.045782	0.283078
100.65	0	0	0.000712	0.040607	0.308451	0	0	0.001841	0.031	0.267683
100.75	0	0	1.5e-05	0.065981	0.295984	0	0	0.001451	0.064204	0.237846
100.85	0	7.5e-05	0.000171	0.058401	0.336047	0	0	8e-05	0.033911	0.223094
100.95	0	0.0002	0.000252	0.068394	0.245775	0	0	0.004591	0.054461	0.223966
101.05	0	0	0	0.033105	0.207171	0	0	3.3e-05	0.065211	0.143368
101.15	0	0.000126	0	0.030911	0.251421	0	0	0	0.049909	0.236743
101.25	0	4.3e-05	0	0.043117	0.118369	0	0	0	0.031942	0.268351
101.35	0	0	0	0.023974	0.215934	0	0	0.001129	0.012317	0.21233
101.45	0	0	0.00238	0.065665	0.295356	0	0	0.001333	0.042309	0.270745
101.55	0	0.000105	0.00019	0.019681	0.232195	0	0	0.002599	0.027964	0.355058
101.65	0	0	0.003743	0.027505	0.159517	0	0	0.003817	0.028625	0.255422
101.75	0	0	4e-05	0.02117	0.341591	0	0	0.004647	0.031348	0.191109
101.85	0	3.8e-05	0.001757	0.051315	0.227058	0	0	0.00181	0.021203	0.326946
101.95	0	0	0	0.046688	0.230163	0	0	0.001965	0.04257	0.247031
102.05	0	3.5e-05	8.4e-05	0.044595	0.184662	0	0	2.8e-05	0.0475	0.254625
102.15	0	0	0	0.02352	0.224116	0	0	0.000701	0.028263	0.185306
102.25	0	0	0.003259	0.044874	0.186173	0	0	0	0.056731	0.226093
102.35	0	0	1.2e-05	0.032751	0.267915	0	0	9.4e-05	0.037044	0.175678
102.45	0	0	0	0.026114	0.304245	0	6.1e-05	0.005857	0.024587	0.227617
102.55	0	0	0.003375	0.046582	0.174489	0	0	0.00262	0.042893	0.283623
102.65	0	0	1e-06	0.041338	0.216715	0	0	0.00129	0.051687	0.180472
102.75	0	0	0	0.06652	0.26564	0	0	0.009553	0.019982	0.2628
102.85	0	0	0	0.028792	0.183907	0	0	0.005106	0.054331	0.27632
102.95	0	0	0.00204	0.058021	0.238338	0	0	0	0.029109	0.247071
103.05	0	0	0	0.024178	0.233338	0	0	0.005077	0.040221	0.271689
103.15	0	0	0	0.03382	0.213331	0	0	0	0.043191	0.185421
103.25	0	0	0	0.055587	0.161412	0	0	0.007301	0.044706	0.162239
103.35	0	0	0.002157	0.029107	0.203768	0	0	0.001974	0.048217	0.255175
103.45	0	0	0.004632	0.042222	0.379521	0	0	0.000822	0.022569	0.225706
103.55	0	0	2e-06	0.041134	0.213736	0	0	0	0.069697	0.214366
103.65	0	0	0.002994	0.053002	0.223156	0	0	0.004506	0.032324	0.15544
103.75	0	0	0	0.050809	0.275658	0	0	0.000966	0.019153	0.210194
103.85	0	0	0.004772	0.045022	0.141857	0	0	0.000844	0.045776	0.220987
103.95	0	0	0	0.031126	0.195318	0	0	0.000969	0.029779	0.153159
104.05	0	0	5.3e-05	0.072213	0.229628	0	0	0.000223	0.038424	0.283418
104.15	0	0	0.00177	0.061387	0.174469	0	0	0.001013	0.043561	0.216511
104.25	0	0	0.002289	0.044454	0.224905	0	0	0.009049	0.042605	0.193542
104.35	0	0	0.0009	0.053008	0.3358	0	0	0.004227	0.020836	0.218965
104.45	0	0	0.004121	0.046085	0.285865	0	0	0.000935	0.03142	0.140993
104.55	0	0	0.001716	0.025364	0.231213	0	0	0.003474	0.027764	0.199072
104.65	0	0	0.001693	0.037063	0.199418	0	0	0	0.03271	0.287118
104.75	0	0	0.002127	0.014408	0.129603	0	0	3.8e-05	0.037748	0.168675
104.85	0	0	0	0.044277	0.194626	0	0	0.002361	0.030143	0.230144
104.95	0	0	0.002701	0.048853	0.168519	0	0	0.000855	0.018096	0.228848
105.05	0	0	0.000908	0.031486	0.198423	0	0	0	0.021514	0.229739
105.15	0	0	0.001349	0.047327	0.201236	0	0	0.002198	0.015664	0.150386
105.25	0	0	0.001825	0.042207	0.36519	0	0	0.000817	0.034013	0.195996
105.35	0	0	0.005933	0.027762	0.24471	0	0	0.001769	0.028417	0.12133
105.45	0	0	0.005736	0.049671	0.211812	0	0	0.000529	0.03484	0.212727
105.55	0	0	0	0.017026	0.169568	0	0	2.9e-05	0.01273	0.216681
105.65	0	0	0.002586	0.019494	0.263659	0	0	0.001509	0.024147	0.200442
105.75	0	0	0.001636	0.030324	0.148897	0	0	0	0.024113	0.206949
105.85	0	0	3.2e-05	0.03843	0.183779	0	0	0	0.044072	0.208848
105.95	0	0	0	0.012588	0.173787	0	0	0.003018	0.041078	0.197118
106.05	0	0	0.001593	0.060137	0.19908	0	0	0.004023	0.032817	0.209174
106.15	0	0	0	0.031221	0.193339	0	0	0	0.026353	0.190012
106.25	0	0	0	0.01925	0.203454	0	0	0.002799	0.02618	0.169496
106.35	0	0	0	0.041929	0.218435	0	1e-06	0	0.027066	0.208802
106.45	0	0	0	0.050276	0.135304	0	0	0.004058	0.020854	0.241792
106.55	0	5e-06	0.002143	0.020738	0.185758	0	0	0	0.024378	0.217217
106.65	0	0	0	0.021055	0.233514	0	0	0.001103	0.030608	0.126452
106.75	0	0	0.001519	0.010384	0.127407	0	0	2e-06	0.04799	0.191002
106.85	0	0	0.000205	0.018435	0.197366	0	0	0	0.029943	0.172547
106.95	0	0	0.005356	0.02048	0.225146	0	0	0	0.045768	0.176901
107.05	0	0	0.001375	0.03377	0.216678	0	0	0.001155	0.025089	0.269639
107.15	0	0	0.004178	0.0407	0.248682	0	9e-06	0.00128	0.029301	0.226178
107.25	0	0	0.000217	0.020519	0.16961	0	0	0.003064	0.035404	0.228021
107.35	0	0	5.6e-05	0.028686	0.23943	0	0	0.000745	0.031302	0.148385
107.45	0	0	4e-05	0.019154	0.259687	0	0	0.00373	0.023934	0.200614
107.55	0	0	0.001158	0.030383	0.198532	0	0	0	0.016885	0.150661
107.65	0	0	0.002537	0.046143	0.200831	1e-06	0	0	0.015757	0.204134
107.75	0	0	0	0.033851	0.233221	0	0	0	0.016878	0.157567
107.85	0	0	0.001136	0.037252	0.145569	0	0	0.002101	0.049455	0.212669
107.95	0	0	0.001298	0.026598	0.212899	0	0	0.000593	0.021045	0.205204
108.05	0	0	0	0.014948	0.157367	0	0	0.001995	0.015882	0.121074
108.15	0	0	0.001127	0.039612	0.25696	0	0	0	0.024328	0.201199
108.25	0	0	0.001013	0.01004	0.274046	0	0	7.6e-05	0.016603	0.157137
108.35	0	0	0.00587	0.022002	0.209754	0	0	7.8e-05	0.011746	0.201893
108.45	0	0	0.002447	0.01767	0.127341	0	0	0.002804	0.028333	0.144501
108.55	0	0	0.002018	0.045387	0.202071	0	0	0	0.010933	0.130932
108.65	0	0	0.00011	0.048419	0.126581	0	0	5.2e-05	0.007909	0.245398
108.75	0	0	0.000851	0.031564	0.204812	0	4.1e-05	0	0.018788	0.183273
108.85	0.00193	0	0.001967	0.034359	0.210495	0	0	0	0.022826	0.194851
108.95	0	0	0.003574	0.023898	0.210064	0	0	0.002818	0.012436	0.239302
109.05	0	0	0.001186	0.025473	0.167809	0	1.2e-05	0	0.033756	0.185819
109.15	0	3.4e-05	0.000887	0.034577	0.161336	0	0	0	0.018554	0.224077
109.25	0	5.3e-05	0.002096	0.022753	0.161732	0	0	8e-06	0.039781	0.128619
109.35	0	0	0	0.019749	0.131927	0	0	0	0.029692	0.184722
109.45	0.000172	0	0	0.012238	0.155987	0	0	0.002689	0.028248	0.208149
109.55	4.2e-05	0	0	0.047397	0.227775	0	0	0.00189	0.012253	0.191029
109.65	0	0	1.2e-05	0.033088	0.144058	0	0	0.000662	0.026015	0.176709
109.75	0	6.6e-05	0	0.026523	0.12685	0	0	1e-06	0.021514	0.182377
109.85	0	0	0.002196	0.027476	0.196992	0	0	0.002437	0.037326	0.170144
109.95	0	0	0	0.031006	0.154721	0	0	0	0.01193	0.160514
110.05	0	3.4e-05	0	0.030735	0.140829	0	0	0.000172	0.003657	0.164321
110.15	0	0	0	0.013616	0.125584	0	0	4e-06	0.034993	0.227952
110.25	0	0	0	0.027967	0.163069	0	0	0.002318	0.019604	0.134229
110.35	0	0	0	0.029618	0.263124	0	0	0	0.02996	0.16546
110.45	0	0	0	0.026207	0.221314	0	0	0.002281	0.029157	0.175113
110.55	0	0	0.000107	0.024802	0.208609	0	0	0	0.008634	0.219237
110.65	0	0	4e-05	0.00973	0.229166	0	0	0	0.026033	0.094312
110.75	0	0	6e-06	0.018947	0.236358	0	0	0	0.01178	0.192297
110.85	0	0	1.1e-05	0.022943	0.194472	0	0	0	0.030954	0.158823
110.95	0	0	0.003668	0.025108	0.115307	0	0	0	0.013407	0.172176
111.05	0	0	0.0001	0.02232	0.192698	0	0	0	0.018807	0.140211
111.15	0	0	0.000199	0.048811	0.176662	0	0	0.002157	0.012297	0.329524
111.25	0	0	0.002086	0.037928	0.162049	0	0	0.002098	0.02309	0.184835
111.35	0	0	0.001994	0.027263	0.15197	0	0	0	0.016496	0.168335
111.45	0	0	0	0.022944	0.179618	0	0	0.001694	0.030636	0.127307
111.55	0	0	0	0.028025	0.15763	0	0	5e-06	0.036368	0.192725
111.65	0	0	0	0.014575	0.195185	0	0	0.0021	0.024896	0.170525
111.75	0	0	0.002616	0.022812	0.143864	0	0	1.5e-05	0.008899	0.139813
111.85	0	0	5.5e-05	0.018108	0.156963	0	7.8e-05	0	0.005527	0.181277
111.95	0	0	0	0.019755	0.190449	0	0	0	0.019143	0.160508
112.05	0	0	5.6e-05	0.030014	0.188707	0	0	0.002718	0.030362	0.156255
112.15	0	0	0.00504	0.031338	0.154186	0	0	0.000117	0.012521	0.235884
112.25	0	0	0	0.019977	0.162361	0	0	0.001808	0.01519	0.194764
112.35	0	0	0.001789	0.008618	0.114953	0	0	4.6e-05	0.010235	0.14604
112.45	0	0	0	0.019874	0.216024	0	0	0.000846	0.033633	0.141489
112.55	0	0	3e-05	0.016663	0.160025	0	0	0.00279	0.027557	0.206664
112.65	0	0	0.000681	0.020095	0.19777	0	8e-06	0	0.013965	0.165512
112.75	0	0	0	0.021749	0.189851	0	0	0	0.010607	0.221481
112.85	0	0	2e-06	0.010986	0.167072	0	0	0.000889	0.007116	0.143562
112.95	0	0	0.003228	0.027035	0.18083	0	0	0	0.016629	0.168196
113.05	0	0	0.000128	0.055945	0.184726	0	0	0.004227	0.017617	0.22486
113.15	0	0	0.000209	0.013886	0.163921	0	0	0.001707	0.019603	0.178646
113.25	0	0	2.8e-05	0.020897	0.127959	0	0	0	0.034119	0.153863
113.35	0	0	0.002012	0.010977	0.136163	0	0	0.004171	0.026269	0.110665
113.45	0	0	0.000138	0.016627	0.189149	0	0	0.000403	0.016424	0.140035
113.55	0	0	0.000254	0.017612	0.151479	0	0	0.002479	0.014522	0.178752
113.65	0	0	0.001389	0.016135	0.223136	0	4.9e-05	0.003403	0.03038	0.140854
113.75	0	0	0.000225	0.018948	0.234847	0	3.1e-05	0.000497	0.022848	0.148549
113.85	0	0	0.001486	0.020557	0.171495	0	0	0.002174	0.007382	0.161555
113.95	0	0	0	0.015079	0.129371	0	0	0.001552	0.017167	0.107653
114.05	0	0	0	0.012577	0.18624	0	0	0.000212	0.012874	0.15949
114.15	0	0	0.000207	0.015145	0.17606	0	0	0	0.012445	0.180608
114.25	0	0	0.001442	0.025803	0.154584	0	0	0.006241	0.00832	0.11818
114.35	0	0	0.001376	0.024648	0.18589	0	0	0.001258	0.035408	0.125709
114.45	0	0	0.000121	0.02691	0.128095	0	0	0.002891	0.016209	0.172991
114.55	0	0	0.001351	0.01485	0.179487	0	2.7e-05	0	0.031719	0.129705
114.65	0	0	0.007089	0.008897	0.098482	0	0	3.2e-05	0.017927	0.147169
114.75	0	0	0	0.032592	0.174646	0	0.000162	0.002792	0.026415	0.154317
114.85	0	0	0	0.004231	0.208045	0	0	0	0.03449	0.150978
114.95	0	0	0.001232	0.005129	0.216438	0	0	0.001146	0.023462	0.188191
115.05	0	0	0.009213	0.024365	0.193459	0	8.2e-05	0.00145	0.010168	0.166401
115.15	0	0	4.2e-05	0.020603	0.156734	0	0	0.002759	0.022212	0.117041
115.25	0	0	0	0.040292	0.18921	0	0	0.00145	0.018688	0.177481
115.35	0	0	0.001155	0.020055	0.156606	0	1.9e-05	0	0.013771	0.117587
115.45	0	0	0.00297	0.013293	0.128112	0	0	0.001335	0.029958	0.203772
115.55	0	0	0	0.029724	0.177554	0	1e-05	0.005617	0.014004	0.103701
115.65	0	0	0.001118	0.042988	0.143047	0	0	0.003413	0.032281	0.149178
115.75	0	0	0.001119	0.016828	0.115392	0	0	0.001623	0.011342	0.110343
115.85	0	0	0	0.012763	0.120854	0	3.3e-05	0.003096	0.027018	0.082867
115.95	0	0	0	0.020616	0.153793	0	0	0.000124	0.015271	0.147446
116.05	0	0	0.001229	0.014118	0.212409	0	0	0.000783	0.016059	0.188424
116.15	0	0	0.00048	0.014674	0.175616	0	0	0	0.003796	0.143048
116.25	0	0	0	0.031844	0.128339	0	2.2e-05	1.1e-05	0.01056	0.106251
116.35	0	0	0	0.015778	0.171287	0	0	0.001203	0.014225	0.165322
116.45	0	0	0	0.03041	0.146744	0	3.4e-05	0.000994	0.011197	0.140328
116.55	0	0	0	0.017404	0.154662	0	0	0.001217	0.030875	0.109397
116.65	0	0	3.7e-05	0.008646	0.132599	0	0	0.001229	0.015719	0.178997
116.75	0	0	0.006317	0.003809	0.145537	0	0	0	0.017276	0.072173
116.85	0	0	0.005185	0.02253	0.119702	0	0	0.000938	0.007176	0.103446
116.95	0	0	0	0.005789	0.132877	0	0	7.9e-05	0.019582	0.139734
117.05	0	0	0.000144	0.015038	0.161775	0	0	0.000142	0.006957	0.199238
117.15	0	0	0	0.008705	0.135551	0	0	0.00114	0.003956	0.163043
117.25	0	0	0.001978	0.024597	0.154861	0	0	0.000185	0.010839	0.116119
117.35	0	0	5.1e-05	0.022806	0.125351	0	0	0.001212	0.01161	0.076915
117.45	0	0	0	0.015678	0.137044	0	0	0.000993	0.019659	0.148823
117.55	0	0	0	0.010283	0.168896	0	0	0.002073	0.00844	0.140686
117.65	0	0	3.8e-05	0.00521	0.142193	0	0	0.005969	0.018066	0.110085
117.75	0	0	0	0.019487	0.201021	0	0	0	0.009076	0.119079
117.85	0	0	0.00232	0.009609	0.199089	0	0	2.8e-05	0.017313	0.202144
117.95	0	0	0.00081	0.030404	0.124347	0	0	0.000887	0.016696	0.161364
118.05	0	0	2.2e-05	0.021049	0.122063	0	0	0	0.010374	0.124526
118.15	0	0	0.000823	0.012002	0.128926	0	0	0.000934	0.022368	0.177028
118.25	0	0	0	0.01566	0.168364	0	0	0.001358	0.021909	0.122242
118.35	0	0	0.001953	0.020932	0.096979	0	0	0	0.007513	0.14514
118.45	0	0	0	0.024265	0.079639	0	0	0	0.018997	0.119752
118.55	0	0.000175	0	0.0166	0.11426	0	0	0.000148	0.007332	0.164109
118.65	0	0	0	0.02446	0.084367	0	0	0	0.019962	0.176954
118.75	0	0	0	0.00799	0.12989	0	0	0	0.013339	0.149861
118.85	0	0	0	0.024112	0.139146	0	0	0.003048	0.022201	0.153558
118.95	0	0	0	0.011483	0.172046	0	0	0	0.00625	0.121729
119.05	0	0	0.000915	0.009196	0.133232	0	0	0.002677	0.006738	0.161653
119.15	0	0	0	0.019885	0.148157	0	0	0	0.018934	0.172206
119.25	0	0	0.003141	0.010243	0.104305	0	0	0	0.003348	0.153662
119.35	0	0	0	0.014935	0.131491	0	0	0	0.004302	0.123462
119.45	0	0	0.003934	0.017271	0.151345	0	0	0.000821	0.011485	0.083143
119.55	0	0	0	0.007941	0.147739	0	0	0.000937	0.012878	0.147014
119.65	0	0	0	0.019624	0.116057	0	0	0.000724	0.014114	0.172299
119.75	0	0	0.000236	0.01337	0.098971	0	0	0	0.015237	0.114695
119.85	0	0	0	0.009669	0.129524	0	0	1e-06	0.01875	0.142342
119.95	0	0	9e-06	0.006828	0.158517	0	0	0	0.005363	0.142158
120.05	0	0	5e-05	0.004226	0.036001	0	0	0	0.002378	0.035096

## Sheet: Fig9_c
E	FTFP_BERT	QGSP_BIC
100	0.976399	0.975524
150	0.978397	0.977828
200	0.981403	0.981403
250	0.985527	0.985527
300	0.990767	0.990487
350	0.996648	0.996648
400	1.00419	1.00398

## Sheet: Fig9_b
1/sqrt(E)	FTFP_BERT	e_FTFP_BERT	QGSP_BIC	e_QGSP_BIC
0.02957	0.001092	1.8e-05	0.001096	1.3e-05
0.02384	0.000839	1e-05	0.000831	1e-05
0.02054	0.000647	7e-06	0.000679	8e-06
0.01835	0.000569	7e-06	0.00058	7e-06
0.01672	0.0005	6e-06	0.000496	6e-06
0.01547	0.000465	6e-06	0.000444	6e-06
0.01446	0.000441	6e-06	0.000434	7e-06
